# Supplementary material for: An investigation of the impact of using contrast- and arm-synthesis models for network meta-analysis
Source: Res Synth Methods. 2025 Apr 25;16(4):631–49. doi: 10.1017/rsm.2025.18 (PMC12527487; doi:10.1017/rsm.2025.18)
Supplement: Karahalios et al. supplementary material [file S1759287925000183sup001.zip]

Archive with 3 entries (3 files):
- Supplementary File Data 479661.dta
- Supplementary Table S12 Data for NMA empirical paper.xlsx
- SuppMaterial_NMA empirical paper.pdf
