# Supplementary material for: An investigation of the impact of using contrast- and arm-synthesis models for network meta-analysis
Source: Res Synth Methods. 2025 Apr 25;16(4):631–49. doi: 10.1017/rsm.2025.18 (PMC12527487; doi:10.1017/rsm.2025.18)
Supplement: Karahalios et al. supplementary material [file S1759287925000183sup001.zip › Supplementary Table S12 Data for NMA empirical paper.xlsx]

## Sheet: ReadMe
This spreadsheet provides the data for the paper: Karahalios et al. An investigation of the impact of using contrast- and arm-synthesis models for network meta-analysis.
Sheet name	Description	Corresponding table/figure in manuscript
lnOR_SE	This spreadsheet contains data for the estimates of the ln(OR) and standard error(ln(OR)) for each treatment comparison (vs treatment 1) for each of the 118 networks included in the analysis.	Tables 2, 3, 5 Supplementary Tables S7, S8, S11
datadictionary_lnOR_SE	This spreadsheet contains the data dictionary describing each variable included in the spreadsheet 'lnOR_SE'. The data dictionary includes variable names, description of the variable and the valid values for each variable.	N/A
SUCRA_rank	This spreadsheet contains data for the estimates of the Surface Under the Cumulative RAnking Curve (SUCRA) and the corresponding rank (from the SUCRA value or p-score) for each of the treatments in the 118 networks included in the analysis.	Tables 4, Supplementary Tables S6, S9, S10
datadictionary_SUCRA_rank	This spreadsheet contains the data dictionary describing each variable included in the spreadsheet 'SUCRA_rank'. The data dictionary includes variable names, description of the variable and the valid values for each variable.	N/A

## Sheet: lnOR_SE
pmid	treatment1	treatment2	model	ratio_tx_studies	ratio_tx_comparisons	ratio_studies_comparisons	prop_rare	lnOR	SE_lnOR	tau
473552	1	2	CSM2	0.59375	0.730769	1.23077	0.357143	-1.396	0.472029	0.572378
473552	1	3	CSM2	0.59375	0.730769	1.23077	0.357143	0.976582	0.663617	0.572378
473552	1	4	CSM2	0.59375	0.730769	1.23077	0.357143	-1.30058	0.659393	0.572378
473552	1	5	CSM2	0.59375	0.730769	1.23077	0.357143	-0.653837	0.669164	0.572378
473552	1	6	CSM2	0.59375	0.730769	1.23077	0.357143	-3.47127	0.737845	0.572378
473552	1	7	CSM2	0.59375	0.730769	1.23077	0.357143	0.358687	0.737935	0.572378
473552	1	8	CSM2	0.59375	0.730769	1.23077	0.357143	-2.75357	0.960126	0.572378
473552	1	9	CSM2	0.59375	0.730769	1.23077	0.357143	-1.20064	0.682828	0.572378
473552	1	10	CSM2	0.59375	0.730769	1.23077	0.357143	0.0607338	0.623687	0.572378
473552	1	11	CSM2	0.59375	0.730769	1.23077	0.357143	-0.267961	0.621867	0.572378
473552	1	12	CSM2	0.59375	0.730769	1.23077	0.357143	-1.40666	0.628088	0.572378
473552	1	13	CSM2	0.59375	0.730769	1.23077	0.357143	0.993165	0.786476	0.572378
473552	1	14	CSM2	0.59375	0.730769	1.23077	0.357143	29.4029	27.9797	0.572378
473552	1	15	CSM2	0.59375	0.730769	1.23077	0.357143	0.219867	0.646572	0.572378
473552	1	16	CSM2	0.59375	0.730769	1.23077	0.357143	-4.66717	0.982786	0.572378
473552	1	17	CSM2	0.59375	0.730769	1.23077	0.357143	-0.648262	0.642482	0.572378
473552	1	18	CSM2	0.59375	0.730769	1.23077	0.357143	0.07799	0.92817	0.572378
473552	1	19	CSM2	0.59375	0.730769	1.23077	0.357143	-0.441796	0.96503	0.572378
473552	1	2	CSM1	0.59375	0.730769	1.23077	0.357143	-1.41311	0.545683	0.672639
473552	1	3	CSM1	0.59375	0.730769	1.23077	0.357143	0.979015	0.755197	0.672639
473552	1	4	CSM1	0.59375	0.730769	1.23077	0.357143	-1.32643	0.75458	0.672639
473552	1	5	CSM1	0.59375	0.730769	1.23077	0.357143	-0.673618	0.769556	0.672639
473552	1	6	CSM1	0.59375	0.730769	1.23077	0.357143	-3.52739	0.837915	0.672639
473552	1	7	CSM1	0.59375	0.730769	1.23077	0.357143	0.414685	0.849288	0.672639
473552	1	8	CSM1	0.59375	0.730769	1.23077	0.357143	-2.80728	1.10836	0.672639
473552	1	9	CSM1	0.59375	0.730769	1.23077	0.357143	-1.20971	0.786646	0.672639
473552	1	10	CSM1	0.59375	0.730769	1.23077	0.357143	0.0696754	0.717163	0.672639
473552	1	11	CSM1	0.59375	0.730769	1.23077	0.357143	-0.245486	0.722465	0.672639
473552	1	12	CSM1	0.59375	0.730769	1.23077	0.357143	-1.38586	0.728487	0.672639
473552	1	13	CSM1	0.59375	0.730769	1.23077	0.357143	1.00588	0.873188	0.672639
473552	1	14	CSM1	0.59375	0.730769	1.23077	0.357143	29.1291	28.7766	0.672639
473552	1	15	CSM1	0.59375	0.730769	1.23077	0.357143	0.243584	0.742807	0.672639
473552	1	16	CSM1	0.59375	0.730769	1.23077	0.357143	-4.723	1.12181	0.672639
473552	1	17	CSM1	0.59375	0.730769	1.23077	0.357143	-0.638857	0.738424	0.672639
473552	1	18	CSM1	0.59375	0.730769	1.23077	0.357143	0.0800204	1.03858	0.672639
473552	1	19	CSM1	0.59375	0.730769	1.23077	0.357143	-0.44848	1.06436	0.672639
473552	1	2	CSM3	0.59375	0.730769	1.23077	0.357143	-1.3428	0.371629	0.429831
473552	1	3	CSM3	0.59375	0.730769	1.23077	0.357143	0.948049	0.538192	0.429831
473552	1	4	CSM3	0.59375	0.730769	1.23077	0.357143	-1.22144	0.529228	0.429831
473552	1	5	CSM3	0.59375	0.730769	1.23077	0.357143	-0.631532	0.531769	0.429831
473552	1	6	CSM3	0.59375	0.730769	1.23077	0.357143	-3.08368	0.601502	0.429831
473552	1	7	CSM3	0.59375	0.730769	1.23077	0.357143	0.0737044	0.605112	0.429831
473552	1	8	CSM3	0.59375	0.730769	1.23077	0.357143	-2.37391	0.757415	0.429831
473552	1	9	CSM3	0.59375	0.730769	1.23077	0.357143	-1.12668	0.540553	0.429831
473552	1	10	CSM3	0.59375	0.730769	1.23077	0.357143	0.028895	0.501513	0.429831
473552	1	11	CSM3	0.59375	0.730769	1.23077	0.357143	-0.354489	0.488483	0.429831
473552	1	12	CSM3	0.59375	0.730769	1.23077	0.357143	-1.48421	0.494865	0.429831
473552	1	13	CSM3	0.59375	0.730769	1.23077	0.357143	0.867533	0.662241	0.429831
473552	1	14	CSM3	0.59375	0.730769	1.23077	0.357143	-0.658009	1.65738	0.429831
473552	1	15	CSM3	0.59375	0.730769	1.23077	0.357143	0.154886	0.524871	0.429831
473552	1	16	CSM3	0.59375	0.730769	1.23077	0.357143	-4.27214	0.781864	0.429831
473552	1	17	CSM3	0.59375	0.730769	1.23077	0.357143	-0.663211	0.522771	0.429831
473552	1	18	CSM3	0.59375	0.730769	1.23077	0.357143	0.0226896	0.795734	0.429831
473552	1	19	CSM3	0.59375	0.730769	1.23077	0.357143	-0.475149	0.828192	0.429831
473552	1	2	ASM1	0.59375	0.730769	1.23077	0.357143	-1.337	0.3938
473552	1	3	ASM1	0.59375	0.730769	1.23077	0.357143	0.127	0.5227
473552	1	4	ASM1	0.59375	0.730769	1.23077	0.357143	-0.9601	0.5127
473552	1	5	ASM1	0.59375	0.730769	1.23077	0.357143	-0.5178	0.5469
473552	1	6	ASM1	0.59375	0.730769	1.23077	0.357143	-2.255	0.5275
473552	1	7	ASM1	0.59375	0.730769	1.23077	0.357143	-0.1535	0.5406
473552	1	8	ASM1	0.59375	0.730769	1.23077	0.357143	-1.023	0.7593
473552	1	9	ASM1	0.59375	0.730769	1.23077	0.357143	-0.686	0.4834
473552	1	10	ASM1	0.59375	0.730769	1.23077	0.357143	0.0139	0.4743
473552	1	11	ASM1	0.59375	0.730769	1.23077	0.357143	-0.0962	0.4777
473552	1	12	ASM1	0.59375	0.730769	1.23077	0.357143	-1.059	0.5164
473552	1	13	ASM1	0.59375	0.730769	1.23077	0.357143	0.0692	0.5693
473552	1	14	ASM1	0.59375	0.730769	1.23077	0.357143	-0.9292	0.9261
473552	1	15	ASM1	0.59375	0.730769	1.23077	0.357143	-0.215	0.5018
473552	1	16	ASM1	0.59375	0.730769	1.23077	0.357143	-2.974	0.974
473552	1	17	ASM1	0.59375	0.730769	1.23077	0.357143	-0.6502	0.5063
473552	1	18	ASM1	0.59375	0.730769	1.23077	0.357143	-0.0753	0.7193
473552	1	19	ASM1	0.59375	0.730769	1.23077	0.357143	-0.505	0.7646
473552	1	2	ASM2	0.59375	0.730769	1.23077	0.357143
473552	1	3	ASM2	0.59375	0.730769	1.23077	0.357143
473552	1	4	ASM2	0.59375	0.730769	1.23077	0.357143
473552	1	5	ASM2	0.59375	0.730769	1.23077	0.357143
473552	1	6	ASM2	0.59375	0.730769	1.23077	0.357143
473552	1	7	ASM2	0.59375	0.730769	1.23077	0.357143
473552	1	8	ASM2	0.59375	0.730769	1.23077	0.357143
473552	1	9	ASM2	0.59375	0.730769	1.23077	0.357143
473552	1	10	ASM2	0.59375	0.730769	1.23077	0.357143
473552	1	11	ASM2	0.59375	0.730769	1.23077	0.357143
473552	1	12	ASM2	0.59375	0.730769	1.23077	0.357143
473552	1	13	ASM2	0.59375	0.730769	1.23077	0.357143
473552	1	14	ASM2	0.59375	0.730769	1.23077	0.357143
473552	1	15	ASM2	0.59375	0.730769	1.23077	0.357143
473552	1	16	ASM2	0.59375	0.730769	1.23077	0.357143
473552	1	17	ASM2	0.59375	0.730769	1.23077	0.357143
473552	1	18	ASM2	0.59375	0.730769	1.23077	0.357143
473552	1	19	ASM2	0.59375	0.730769	1.23077	0.357143
476033	1	2	CSM2	0.714286	1.25	1.75	0	1.28946	0.268479	0.200892
476033	1	3	CSM2	0.714286	1.25	1.75	0	0.727985	0.316893	0.200892
476033	1	4	CSM2	0.714286	1.25	1.75	0	0.671737	0.18318	0.200892
476033	1	5	CSM2	0.714286	1.25	1.75	0	0.571645	0.213279	0.200892
476033	1	2	CSM1	0.714286	1.25	1.75	0	1.28744	0.369753	0.211939
476033	1	3	CSM1	0.714286	1.25	1.75	0	0.725227	0.407948	0.211939
476033	1	4	CSM1	0.714286	1.25	1.75	0	0.675314	0.233404	0.211939
476033	1	5	CSM1	0.714286	1.25	1.75	0	0.570416	0.278421	0.211939
476033	1	2	CSM3	0.714286	1.25	1.75	0	1.28574	0.121881	0
476033	1	3	CSM3	0.714286	1.25	1.75	0	0.720807	0.207119	0
476033	1	4	CSM3	0.714286	1.25	1.75	0	0.675034	0.110776	0
476033	1	5	CSM3	0.714286	1.25	1.75	0	0.566003	0.129556	0
476033	1	2	ASM1	0.714286	1.25	1.75	0	1.168	0.4715
476033	1	3	ASM1	0.714286	1.25	1.75	0	0.6781	0.482
476033	1	4	ASM1	0.714286	1.25	1.75	0	0.6405	0.3065
476033	1	5	ASM1	0.714286	1.25	1.75	0	0.4521	0.3553
476033	1	2	ASM2	0.714286	1.25	1.75	0	-0.8263	1.215
476033	1	3	ASM2	0.714286	1.25	1.75	0	-1.711	1.284
476033	1	4	ASM2	0.714286	1.25	1.75	0	0.699	0.5072
476033	1	5	ASM2	0.714286	1.25	1.75	0	0.2932	0.6669
479585	1	2	CSM2	0.204082	1.11111	5.44444	0.1875	-0.194005	0.282014	0.487457
479585	1	3	CSM2	0.204082	1.11111	5.44444	0.1875	-0.0295878	0.208488	0.487457
479585	1	4	CSM2	0.204082	1.11111	5.44444	0.1875	-0.525355	0.357983	0.487457
479585	1	5	CSM2	0.204082	1.11111	5.44444	0.1875	-0.158473	0.250548	0.487457
479585	1	6	CSM2	0.204082	1.11111	5.44444	0.1875	-0.24324	0.280371	0.487457
479585	1	7	CSM2	0.204082	1.11111	5.44444	0.1875	-0.313126	0.268358	0.487457
479585	1	8	CSM2	0.204082	1.11111	5.44444	0.1875	-0.43021	0.213919	0.487457
479585	1	9	CSM2	0.204082	1.11111	5.44444	0.1875	-0.269381	0.410169	0.487457
479585	1	10	CSM2	0.204082	1.11111	5.44444	0.1875	-0.431093	0.556951	0.487457
479585	1	2	CSM1	0.204082	1.11111	5.44444	0.1875	-0.193774	0.296989	0.519908
479585	1	3	CSM1	0.204082	1.11111	5.44444	0.1875	-0.0209488	0.218264	0.519908
479585	1	4	CSM1	0.204082	1.11111	5.44444	0.1875	-0.536188	0.37345	0.519908
479585	1	5	CSM1	0.204082	1.11111	5.44444	0.1875	-0.161189	0.264756	0.519908
479585	1	6	CSM1	0.204082	1.11111	5.44444	0.1875	-0.253002	0.292752	0.519908
479585	1	7	CSM1	0.204082	1.11111	5.44444	0.1875	-0.321842	0.279841	0.519908
479585	1	8	CSM1	0.204082	1.11111	5.44444	0.1875	-0.426466	0.224498	0.519908
479585	1	9	CSM1	0.204082	1.11111	5.44444	0.1875	-0.264486	0.43264	0.519908
479585	1	10	CSM1	0.204082	1.11111	5.44444	0.1875	-0.423612	0.582856	0.519908
479585	1	2	CSM3	0.204082	1.11111	5.44444	0.1875	-0.196673	0.247768	0.419701
479585	1	3	CSM3	0.204082	1.11111	5.44444	0.1875	-0.0217568	0.193476	0.419701
479585	1	4	CSM3	0.204082	1.11111	5.44444	0.1875	-0.503088	0.32003	0.419701
479585	1	5	CSM3	0.204082	1.11111	5.44444	0.1875	-0.157618	0.219043	0.419701
479585	1	6	CSM3	0.204082	1.11111	5.44444	0.1875	-0.200689	0.250666	0.419701
479585	1	7	CSM3	0.204082	1.11111	5.44444	0.1875	-0.280052	0.237863	0.419701
479585	1	8	CSM3	0.204082	1.11111	5.44444	0.1875	-0.436026	0.189842	0.419701
479585	1	9	CSM3	0.204082	1.11111	5.44444	0.1875	-0.267803	0.363916	0.419701
479585	1	10	CSM3	0.204082	1.11111	5.44444	0.1875	-0.474782	0.488432	0.419701
479585	1	2	ASM1	0.204082	1.11111	5.44444	0.1875	-0.1887	0.2205
479585	1	3	ASM1	0.204082	1.11111	5.44444	0.1875	-0.0745	0.1559
479585	1	4	ASM1	0.204082	1.11111	5.44444	0.1875	-0.3342	0.2688
479585	1	5	ASM1	0.204082	1.11111	5.44444	0.1875	-0.1159	0.1961
479585	1	6	ASM1	0.204082	1.11111	5.44444	0.1875	-0.1128	0.2085
479585	1	7	ASM1	0.204082	1.11111	5.44444	0.1875	-0.247	0.2083
479585	1	8	ASM1	0.204082	1.11111	5.44444	0.1875	-0.2891	0.1665
479585	1	9	ASM1	0.204082	1.11111	5.44444	0.1875	-0.1592	0.3239
479585	1	10	ASM1	0.204082	1.11111	5.44444	0.1875	-0.471	0.4077
479585	1	2	ASM2	0.204082	1.11111	5.44444	0.1875	-0.758	0.2966
479585	1	3	ASM2	0.204082	1.11111	5.44444	0.1875	-0.1007	0.2211
479585	1	4	ASM2	0.204082	1.11111	5.44444	0.1875	-0.3499	0.3306
479585	1	5	ASM2	0.204082	1.11111	5.44444	0.1875	-0.1596	0.2169
479585	1	6	ASM2	0.204082	1.11111	5.44444	0.1875	-0.1306	0.2461
479585	1	7	ASM2	0.204082	1.11111	5.44444	0.1875	-0.2847	0.2593
479585	1	8	ASM2	0.204082	1.11111	5.44444	0.1875	-0.2602	0.1865
479585	1	9	ASM2	0.204082	1.11111	5.44444	0.1875	-0.0564	0.4559
479585	1	10	ASM2	0.204082	1.11111	5.44444	0.1875	0.1324	0.8297
479603	1	2	CSM2	0.542169	0.75	1.38333	0.395349	1.30222	0.32403	0.868916
479603	1	3	CSM2	0.542169	0.75	1.38333	0.395349	1.05676	0.289853	0.868916
479603	1	4	CSM2	0.542169	0.75	1.38333	0.395349	0.698301	0.440211	0.868916
479603	1	5	CSM2	0.542169	0.75	1.38333	0.395349	0.701231	1.22472	0.868916
479603	1	6	CSM2	0.542169	0.75	1.38333	0.395349	1.71896	0.800839	0.868916
479603	1	7	CSM2	0.542169	0.75	1.38333	0.395349	1.24219	0.522872	0.868916
479603	1	8	CSM2	0.542169	0.75	1.38333	0.395349	1.75594	1.02798	0.868916
479603	1	9	CSM2	0.542169	0.75	1.38333	0.395349	1.3589	1.03183	0.868916
479603	1	10	CSM2	0.542169	0.75	1.38333	0.395349	0.948076	1.03809	0.868916
479603	1	11	CSM2	0.542169	0.75	1.38333	0.395349	1.70446	0.465824	0.868916
479603	1	12	CSM2	0.542169	0.75	1.38333	0.395349	1.32544	0.578063	0.868916
479603	1	13	CSM2	0.542169	0.75	1.38333	0.395349	1.4618	1.09716	0.868916
479603	1	14	CSM2	0.542169	0.75	1.38333	0.395349	0.630839	1.12237	0.868916
479603	1	15	CSM2	0.542169	0.75	1.38333	0.395349	0.810835	0.710689	0.868916
479603	1	16	CSM2	0.542169	0.75	1.38333	0.395349	2.02867	0.782339	0.868916
479603	1	17	CSM2	0.542169	0.75	1.38333	0.395349	1.11739	0.55191	0.868916
479603	1	18	CSM2	0.542169	0.75	1.38333	0.395349	29.8712	23.6148	0.868916
479603	1	19	CSM2	0.542169	0.75	1.38333	0.395349	29.0809	23.5499	0.868916
479603	1	20	CSM2	0.542169	0.75	1.38333	0.395349	2.58902	1.66934	0.868916
479603	1	21	CSM2	0.542169	0.75	1.38333	0.395349	29.4704	24.0552	0.868916
479603	1	22	CSM2	0.542169	0.75	1.38333	0.395349	-0.128804	1.07006	0.868916
479603	1	23	CSM2	0.542169	0.75	1.38333	0.395349	2.40939	1.05228	0.868916
479603	1	24	CSM2	0.542169	0.75	1.38333	0.395349	0.945774	0.609186	0.868916
479603	1	25	CSM2	0.542169	0.75	1.38333	0.395349	-0.16304	0.939171	0.868916
479603	1	26	CSM2	0.542169	0.75	1.38333	0.395349	0.545364	0.841135	0.868916
479603	1	27	CSM2	0.542169	0.75	1.38333	0.395349	3.09583	1.23372	0.868916
479603	1	28	CSM2	0.542169	0.75	1.38333	0.395349	0.506252	0.996974	0.868916
479603	1	29	CSM2	0.542169	0.75	1.38333	0.395349	2.37583	1.25457	0.868916
479603	1	30	CSM2	0.542169	0.75	1.38333	0.395349	-0.134774	1.02517	0.868916
479603	1	31	CSM2	0.542169	0.75	1.38333	0.395349	30.1511	24.7035	0.868916
479603	1	32	CSM2	0.542169	0.75	1.38333	0.395349	28.0379	23.9742	0.868916
479603	1	33	CSM2	0.542169	0.75	1.38333	0.395349	0.994869	0.894871	0.868916
479603	1	34	CSM2	0.542169	0.75	1.38333	0.395349	1.40366	0.526876	0.868916
479603	1	35	CSM2	0.542169	0.75	1.38333	0.395349	2.11536	0.924092	0.868916
479603	1	36	CSM2	0.542169	0.75	1.38333	0.395349	0.212907	0.907612	0.868916
479603	1	37	CSM2	0.542169	0.75	1.38333	0.395349	0.570638	0.958147	0.868916
479603	1	38	CSM2	0.542169	0.75	1.38333	0.395349	0.400573	0.734362	0.868916
479603	1	39	CSM2	0.542169	0.75	1.38333	0.395349	-0.260163	1.03054	0.868916
479603	1	40	CSM2	0.542169	0.75	1.38333	0.395349	1.73105	1.10273	0.868916
479603	1	41	CSM2	0.542169	0.75	1.38333	0.395349	0.27209	1.15809	0.868916
479603	1	42	CSM2	0.542169	0.75	1.38333	0.395349	1.01896	0.997438	0.868916
479603	1	43	CSM2	0.542169	0.75	1.38333	0.395349	2.68333	1.2672	0.868916
479603	1	44	CSM2	0.542169	0.75	1.38333	0.395349	0.196181	0.954896	0.868916
479603	1	45	CSM2	0.542169	0.75	1.38333	0.395349	0.16205	0.958244	0.868916
479603	1	2	CSM1	0.542169	0.75	1.38333	0.395349	1.32192	0.343024	0.94031
479603	1	3	CSM1	0.542169	0.75	1.38333	0.395349	1.07473	0.309919	0.94031
479603	1	4	CSM1	0.542169	0.75	1.38333	0.395349	0.71024	0.470686	0.94031
479603	1	5	CSM1	0.542169	0.75	1.38333	0.395349	0.720644	1.28093	0.94031
479603	1	6	CSM1	0.542169	0.75	1.38333	0.395349	1.72772	0.840921	0.94031
479603	1	7	CSM1	0.542169	0.75	1.38333	0.395349	1.25916	0.558952	0.94031
479603	1	8	CSM1	0.542169	0.75	1.38333	0.395349	1.77424	1.07988	0.94031
479603	1	9	CSM1	0.542169	0.75	1.38333	0.395349	1.37295	1.09959	0.94031
479603	1	10	CSM1	0.542169	0.75	1.38333	0.395349	0.965265	1.10881	0.94031
479603	1	11	CSM1	0.542169	0.75	1.38333	0.395349	1.75576	0.497983	0.94031
479603	1	12	CSM1	0.542169	0.75	1.38333	0.395349	1.36295	0.612728	0.94031
479603	1	13	CSM1	0.542169	0.75	1.38333	0.395349	1.48003	1.13609	0.94031
479603	1	14	CSM1	0.542169	0.75	1.38333	0.395349	0.647446	1.19114	0.94031
479603	1	15	CSM1	0.542169	0.75	1.38333	0.395349	0.80508	0.75076	0.94031
479603	1	16	CSM1	0.542169	0.75	1.38333	0.395349	2.05788	0.83022	0.94031
479603	1	17	CSM1	0.542169	0.75	1.38333	0.395349	1.15342	0.592848	0.94031
479603	1	18	CSM1	0.542169	0.75	1.38333	0.395349	30.3574	24.2187	0.94031
479603	1	19	CSM1	0.542169	0.75	1.38333	0.395349	29.0168	24.2199	0.94031
479603	1	20	CSM1	0.542169	0.75	1.38333	0.395349	2.58487	1.7036	0.94031
479603	1	21	CSM1	0.542169	0.75	1.38333	0.395349	29.8657	23.7417	0.94031
479603	1	22	CSM1	0.542169	0.75	1.38333	0.395349	-0.12088	1.12416	0.94031
479603	1	23	CSM1	0.542169	0.75	1.38333	0.395349	2.41056	1.11519	0.94031
479603	1	24	CSM1	0.542169	0.75	1.38333	0.395349	0.94877	0.648201	0.94031
479603	1	25	CSM1	0.542169	0.75	1.38333	0.395349	-0.158124	1.01005	0.94031
479603	1	26	CSM1	0.542169	0.75	1.38333	0.395349	0.552829	0.902652	0.94031
479603	1	27	CSM1	0.542169	0.75	1.38333	0.395349	3.10773	1.28017	0.94031
479603	1	28	CSM1	0.542169	0.75	1.38333	0.395349	0.515358	1.06392	0.94031
479603	1	29	CSM1	0.542169	0.75	1.38333	0.395349	2.38207	1.30209	0.94031
479603	1	30	CSM1	0.542169	0.75	1.38333	0.395349	-0.137209	1.09082	0.94031
479603	1	31	CSM1	0.542169	0.75	1.38333	0.395349	29.9979	24.1635	0.94031
479603	1	32	CSM1	0.542169	0.75	1.38333	0.395349	28.53	24.5973	0.94031
479603	1	33	CSM1	0.542169	0.75	1.38333	0.395349	1.0214	0.958716	0.94031
479603	1	34	CSM1	0.542169	0.75	1.38333	0.395349	1.42988	0.563362	0.94031
479603	1	35	CSM1	0.542169	0.75	1.38333	0.395349	2.15233	0.973896	0.94031
479603	1	36	CSM1	0.542169	0.75	1.38333	0.395349	0.204059	0.974935	0.94031
479603	1	37	CSM1	0.542169	0.75	1.38333	0.395349	0.569238	1.0176	0.94031
479603	1	38	CSM1	0.542169	0.75	1.38333	0.395349	0.402488	0.780453	0.94031
479603	1	39	CSM1	0.542169	0.75	1.38333	0.395349	-0.254291	1.09283	0.94031
479603	1	40	CSM1	0.542169	0.75	1.38333	0.395349	1.73275	1.16766	0.94031
479603	1	41	CSM1	0.542169	0.75	1.38333	0.395349	0.278282	1.20996	0.94031
479603	1	42	CSM1	0.542169	0.75	1.38333	0.395349	1.02035	1.06152	0.94031
479603	1	43	CSM1	0.542169	0.75	1.38333	0.395349	2.69614	1.31646	0.94031
479603	1	44	CSM1	0.542169	0.75	1.38333	0.395349	0.195787	1.02227	0.94031
479603	1	45	CSM1	0.542169	0.75	1.38333	0.395349	0.153068	1.0261	0.94031
479603	1	2	CSM3	0.542169	0.75	1.38333	0.395349	1.12374	0.259131	0.647571
479603	1	3	CSM3	0.542169	0.75	1.38333	0.395349	0.918321	0.22862	0.647571
479603	1	4	CSM3	0.542169	0.75	1.38333	0.395349	0.611556	0.342324	0.647571
479603	1	5	CSM3	0.542169	0.75	1.38333	0.395349	0.581848	1.03173	0.647571
479603	1	6	CSM3	0.542169	0.75	1.38333	0.395349	1.55399	0.665473	0.647571
479603	1	7	CSM3	0.542169	0.75	1.38333	0.395349	1.13107	0.418529	0.647571
479603	1	8	CSM3	0.542169	0.75	1.38333	0.395349	1.53893	0.849696	0.647571
479603	1	9	CSM3	0.542169	0.75	1.38333	0.395349	1.206	0.814989	0.647571
479603	1	10	CSM3	0.542169	0.75	1.38333	0.395349	0.81296	0.826104	0.647571
479603	1	11	CSM3	0.542169	0.75	1.38333	0.395349	1.28052	0.37044	0.647571
479603	1	12	CSM3	0.542169	0.75	1.38333	0.395349	0.913939	0.483862	0.647571
479603	1	13	CSM3	0.542169	0.75	1.38333	0.395349	1.26981	1.01759	0.647571
479603	1	14	CSM3	0.542169	0.75	1.38333	0.395349	0.477603	0.922234	0.647571
479603	1	15	CSM3	0.542169	0.75	1.38333	0.395349	0.840904	0.615202	0.647571
479603	1	16	CSM3	0.542169	0.75	1.38333	0.395349	1.69011	0.648233	0.647571
479603	1	17	CSM3	0.542169	0.75	1.38333	0.395349	0.77456	0.445346	0.647571
479603	1	18	CSM3	0.542169	0.75	1.38333	0.395349	3.85486	1.685	0.647571
479603	1	19	CSM3	0.542169	0.75	1.38333	0.395349	3.63049	1.58945	0.647571
479603	1	20	CSM3	0.542169	0.75	1.38333	0.395349	2.19722	1.32389	0.647571
479603	1	21	CSM3	0.542169	0.75	1.38333	0.395349	3.38912	1.62969	0.647571
479603	1	22	CSM3	0.542169	0.75	1.38333	0.395349	-0.117783	0.87554	0.647571
479603	1	23	CSM3	0.542169	0.75	1.38333	0.395349	2.31882	0.852361	0.647571
479603	1	24	CSM3	0.542169	0.75	1.38333	0.395349	0.905995	0.496891	0.647571
479603	1	25	CSM3	0.542169	0.75	1.38333	0.395349	-0.15585	0.723452	0.647571
479603	1	26	CSM3	0.542169	0.75	1.38333	0.395349	0.472841	0.657762	0.647571
479603	1	27	CSM3	0.542169	0.75	1.38333	0.395349	2.89187	1.00354	0.647571
479603	1	28	CSM3	0.542169	0.75	1.38333	0.395349	0.492476	0.794849	0.647571
479603	1	29	CSM3	0.542169	0.75	1.38333	0.395349	2.18418	1.02664	0.647571
479603	1	30	CSM3	0.542169	0.75	1.38333	0.395349	-0.133531	0.828652	0.647571
479603	1	31	CSM3	0.542169	0.75	1.38333	0.395349	3.22853	1.62432	0.647571
479603	1	32	CSM3	0.542169	0.75	1.38333	0.395349	2.05714	1.66714	0.647571
479603	1	33	CSM3	0.542169	0.75	1.38333	0.395349	0.779818	0.711128	0.647571
479603	1	34	CSM3	0.542169	0.75	1.38333	0.395349	1.22454	0.417768	0.647571
479603	1	35	CSM3	0.542169	0.75	1.38333	0.395349	1.50367	0.809734	0.647571
479603	1	36	CSM3	0.542169	0.75	1.38333	0.395349	0.200671	0.680042	0.647571
479603	1	37	CSM3	0.542169	0.75	1.38333	0.395349	0.56297	0.739478	0.647571
479603	1	38	CSM3	0.542169	0.75	1.38333	0.395349	0.384595	0.595792	0.647571
479603	1	39	CSM3	0.542169	0.75	1.38333	0.395349	-0.249461	0.829239	0.647571
479603	1	40	CSM3	0.542169	0.75	1.38333	0.395349	1.65336	0.911078	0.647571
479603	1	41	CSM3	0.542169	0.75	1.38333	0.395349	0.25643	0.966626	0.647571
479603	1	42	CSM3	0.542169	0.75	1.38333	0.395349	0.984344	0.78841	0.647571
479603	1	43	CSM3	0.542169	0.75	1.38333	0.395349	2.47999	1.04119	0.647571
479603	1	44	CSM3	0.542169	0.75	1.38333	0.395349	0.186282	0.740148	0.647571
479603	1	45	CSM3	0.542169	0.75	1.38333	0.395349	0.158224	0.745415	0.647571
479603	1	2	ASM1	0.542169	0.75	1.38333	0.395349	0.8543	0.1116
479603	1	3	ASM1	0.542169	0.75	1.38333	0.395349	0.7389	0.0782
479603	1	4	ASM1	0.542169	0.75	1.38333	0.395349	0.3776	0.125
479603	1	5	ASM1	0.542169	0.75	1.38333	0.395349	0.7423	0.6453
479603	1	6	ASM1	0.542169	0.75	1.38333	0.395349	1.343	0.3096
479603	1	7	ASM1	0.542169	0.75	1.38333	0.395349	0.8727	0.174
479603	1	8	ASM1	0.542169	0.75	1.38333	0.395349	1.192	0.3769
479603	1	9	ASM1	0.542169	0.75	1.38333	0.395349	1.101	0.3836
479603	1	10	ASM1	0.542169	0.75	1.38333	0.395349	0.6677	0.4099
479603	1	11	ASM1	0.542169	0.75	1.38333	0.395349	0.4249	0.144
479603	1	12	ASM1	0.542169	0.75	1.38333	0.395349	0.6936	0.232
479603	1	13	ASM1	0.542169	0.75	1.38333	0.395349	0.5272	0.5695
479603	1	14	ASM1	0.542169	0.75	1.38333	0.395349	0.3086	0.5408
479603	1	15	ASM1	0.542169	0.75	1.38333	0.395349	0.7254	0.3072
479603	1	16	ASM1	0.542169	0.75	1.38333	0.395349	1.352	0.3158
479603	1	17	ASM1	0.542169	0.75	1.38333	0.395349	-0.117	0.045
479603	1	18	ASM1	0.542169	0.75	1.38333	0.395349	2.736	0.8824
479603	1	19	ASM1	0.542169	0.75	1.38333	0.395349	1.763	0.5228
479603	1	20	ASM1	0.542169	0.75	1.38333	0.395349	1.367	0.6731
479603	1	21	ASM1	0.542169	0.75	1.38333	0.395349	2.015	0.6826
479603	1	22	ASM1	0.542169	0.75	1.38333	0.395349	0.0054	0.5298
479603	1	23	ASM1	0.542169	0.75	1.38333	0.395349	1.883	0.4125
479603	1	24	ASM1	0.542169	0.75	1.38333	0.395349	0.9162	0.2512
479603	1	25	ASM1	0.542169	0.75	1.38333	0.395349	-0.0903	0.3043
479603	1	26	ASM1	0.542169	0.75	1.38333	0.395349	0.4196	0.295
479603	1	27	ASM1	0.542169	0.75	1.38333	0.395349	1.912	0.431
479603	1	28	ASM1	0.542169	0.75	1.38333	0.395349	0.4658	0.3912
479603	1	29	ASM1	0.542169	0.75	1.38333	0.395349	1.392	0.4739
479603	1	30	ASM1	0.542169	0.75	1.38333	0.395349	-0.0005	0.4734
479603	1	31	ASM1	0.542169	0.75	1.38333	0.395349	1.756	0.6567
479603	1	32	ASM1	0.542169	0.75	1.38333	0.395349	0.6404	0.7116
479603	1	33	ASM1	0.542169	0.75	1.38333	0.395349	0.6582	0.3405
479603	1	34	ASM1	0.542169	0.75	1.38333	0.395349	0.9325	0.1875
479603	1	35	ASM1	0.542169	0.75	1.38333	0.395349	1.151	0.3725
479603	1	36	ASM1	0.542169	0.75	1.38333	0.395349	0.2344	0.1937
479603	1	37	ASM1	0.542169	0.75	1.38333	0.395349	0.537	0.3087
479603	1	38	ASM1	0.542169	0.75	1.38333	0.395349	0.4045	0.3223
479603	1	39	ASM1	0.542169	0.75	1.38333	0.395349	-0.1344	0.4725
479603	1	40	ASM1	0.542169	0.75	1.38333	0.395349	1.613	0.5367
479603	1	41	ASM1	0.542169	0.75	1.38333	0.395349	0.3197	0.6101
479603	1	42	ASM1	0.542169	0.75	1.38333	0.395349	0.7213	0.332
479603	1	43	ASM1	0.542169	0.75	1.38333	0.395349	1.762	0.5191
479603	1	44	ASM1	0.542169	0.75	1.38333	0.395349	0.1771	0.3086
479603	1	45	ASM1	0.542169	0.75	1.38333	0.395349	0.2205	0.3391
479603	1	2	ASM2	0.542169	0.75	1.38333	0.395349
479603	1	3	ASM2	0.542169	0.75	1.38333	0.395349
479603	1	4	ASM2	0.542169	0.75	1.38333	0.395349
479603	1	5	ASM2	0.542169	0.75	1.38333	0.395349
479603	1	6	ASM2	0.542169	0.75	1.38333	0.395349
479603	1	7	ASM2	0.542169	0.75	1.38333	0.395349
479603	1	8	ASM2	0.542169	0.75	1.38333	0.395349
479603	1	9	ASM2	0.542169	0.75	1.38333	0.395349
479603	1	10	ASM2	0.542169	0.75	1.38333	0.395349
479603	1	11	ASM2	0.542169	0.75	1.38333	0.395349
479603	1	12	ASM2	0.542169	0.75	1.38333	0.395349
479603	1	13	ASM2	0.542169	0.75	1.38333	0.395349
479603	1	14	ASM2	0.542169	0.75	1.38333	0.395349
479603	1	15	ASM2	0.542169	0.75	1.38333	0.395349
479603	1	16	ASM2	0.542169	0.75	1.38333	0.395349
479603	1	17	ASM2	0.542169	0.75	1.38333	0.395349
479603	1	18	ASM2	0.542169	0.75	1.38333	0.395349
479603	1	19	ASM2	0.542169	0.75	1.38333	0.395349
479603	1	20	ASM2	0.542169	0.75	1.38333	0.395349
479603	1	21	ASM2	0.542169	0.75	1.38333	0.395349
479603	1	22	ASM2	0.542169	0.75	1.38333	0.395349
479603	1	23	ASM2	0.542169	0.75	1.38333	0.395349
479603	1	24	ASM2	0.542169	0.75	1.38333	0.395349
479603	1	25	ASM2	0.542169	0.75	1.38333	0.395349
479603	1	26	ASM2	0.542169	0.75	1.38333	0.395349
479603	1	27	ASM2	0.542169	0.75	1.38333	0.395349
479603	1	28	ASM2	0.542169	0.75	1.38333	0.395349
479603	1	29	ASM2	0.542169	0.75	1.38333	0.395349
479603	1	30	ASM2	0.542169	0.75	1.38333	0.395349
479603	1	31	ASM2	0.542169	0.75	1.38333	0.395349
479603	1	32	ASM2	0.542169	0.75	1.38333	0.395349
479603	1	33	ASM2	0.542169	0.75	1.38333	0.395349
479603	1	34	ASM2	0.542169	0.75	1.38333	0.395349
479603	1	35	ASM2	0.542169	0.75	1.38333	0.395349
479603	1	36	ASM2	0.542169	0.75	1.38333	0.395349
479603	1	37	ASM2	0.542169	0.75	1.38333	0.395349
479603	1	38	ASM2	0.542169	0.75	1.38333	0.395349
479603	1	39	ASM2	0.542169	0.75	1.38333	0.395349
479603	1	40	ASM2	0.542169	0.75	1.38333	0.395349
479603	1	41	ASM2	0.542169	0.75	1.38333	0.395349
479603	1	42	ASM2	0.542169	0.75	1.38333	0.395349
479603	1	43	ASM2	0.542169	0.75	1.38333	0.395349
479603	1	44	ASM2	0.542169	0.75	1.38333	0.395349
479603	1	45	ASM2	0.542169	0.75	1.38333	0.395349
479650	1	2	CSM2	0.25	0.636364	2.54545	0	0.064775	0.131431	0.141533
479650	1	3	CSM2	0.25	0.636364	2.54545	0	0.0062116	0.146517	0.141533
479650	1	4	CSM2	0.25	0.636364	2.54545	0	0.00642474	0.118521	0.141533
479650	1	5	CSM2	0.25	0.636364	2.54545	0	0.0494859	0.0996369	0.141533
479650	1	6	CSM2	0.25	0.636364	2.54545	0	-0.104632	0.141765	0.141533
479650	1	7	CSM2	0.25	0.636364	2.54545	0	0.101229	0.204379	0.141533
479650	1	2	CSM1	0.25	0.636364	2.54545	0	0.0701746	0.116374	0.0976064
479650	1	3	CSM1	0.25	0.636364	2.54545	0	0.0239131	0.128405	0.0976064
479650	1	4	CSM1	0.25	0.636364	2.54545	0	0.0192283	0.107015	0.0976064
479650	1	5	CSM1	0.25	0.636364	2.54545	0	0.0521921	0.0910823	0.0976064
479650	1	6	CSM1	0.25	0.636364	2.54545	0	-0.0932728	0.12273	0.0976064
479650	1	7	CSM1	0.25	0.636364	2.54545	0	0.105023	0.17519	0.0976064
479650	1	2	CSM3	0.25	0.636364	2.54545	0	0.0686233	0.0854555	0.0229408
479650	1	3	CSM3	0.25	0.636364	2.54545	0	0.0379442	0.0879729	0.0229408
479650	1	4	CSM3	0.25	0.636364	2.54545	0	0.0325752	0.0834679	0.0229408
479650	1	5	CSM3	0.25	0.636364	2.54545	0	0.0467044	0.076648	0.0229408
479650	1	6	CSM3	0.25	0.636364	2.54545	0	-0.0846771	0.0784733	0.0229408
479650	1	7	CSM3	0.25	0.636364	2.54545	0	0.0990937	0.114994	0.0229408
479650	1	2	ASM1	0.25	0.636364	2.54545	0	0.052	0.1274
479650	1	3	ASM1	0.25	0.636364	2.54545	0	-0.0121	0.1424
479650	1	4	ASM1	0.25	0.636364	2.54545	0	0	0.1094
479650	1	5	ASM1	0.25	0.636364	2.54545	0	0.0382	0.0924
479650	1	6	ASM1	0.25	0.636364	2.54545	0	-0.1117	0.1331
479650	1	7	ASM1	0.25	0.636364	2.54545	0	0.0812	0.202
479650	1	2	ASM2	0.25	0.636364	2.54545	0	-0.0222	0.1826
479650	1	3	ASM2	0.25	0.636364	2.54545	0	-0.1344	0.3545
479650	1	4	ASM2	0.25	0.636364	2.54545	0	-0.0635	0.1669
479650	1	5	ASM2	0.25	0.636364	2.54545	0	-0.0209	0.149
479650	1	6	ASM2	0.25	0.636364	2.54545	0	-0.1987	0.2197
479650	1	7	ASM2	0.25	0.636364	2.54545	0	-1.859	0.8399
479661	1	2	CSM2	0.285714	0.8	2.8	0	0.826007	0.200989	0.252062
479661	1	3	CSM2	0.285714	0.8	2.8	0	0.795948	0.252332	0.252062
479661	1	4	CSM2	0.285714	0.8	2.8	0	0.115633	0.232266	0.252062
479661	1	2	CSM1	0.285714	0.8	2.8	0	0.824472	0.206809	0.256104
479661	1	3	CSM1	0.285714	0.8	2.8	0	0.791279	0.262961	0.256104
479661	1	4	CSM1	0.285714	0.8	2.8	0	0.113546	0.241408	0.256104
479661	1	2	CSM3	0.285714	0.8	2.8	0	0.739423	0.162233	0
479661	1	3	CSM3	0.285714	0.8	2.8	0	0.601875	0.192007	0
479661	1	4	CSM3	0.285714	0.8	2.8	0	0.0554338	0.181051	0
479661	1	2	ASM1	0.285714	0.8	2.8	0	0.634	0.2185
479661	1	3	ASM1	0.285714	0.8	2.8	0	0.4921	0.2942
479661	1	4	ASM1	0.285714	0.8	2.8	0	0.1685	0.2312
479661	1	2	ASM2	0.285714	0.8	2.8	0	0.3117	0.2705
479661	1	3	ASM2	0.285714	0.8	2.8	0	0.236	0.6163
479661	1	4	ASM2	0.285714	0.8	2.8	0	-0.0508	0.3757
479664	1	2	CSM2	0.136842	0.393939	2.87879	0.142132	0.876633	0.663297	0.727585
479664	1	3	CSM2	0.136842	0.393939	2.87879	0.142132	1.45257	0.70212	0.727585
479664	1	4	CSM2	0.136842	0.393939	2.87879	0.142132	2.65735	0.733298	0.727585
479664	1	5	CSM2	0.136842	0.393939	2.87879	0.142132	2.30313	0.698551	0.727585
479664	1	6	CSM2	0.136842	0.393939	2.87879	0.142132	2.49082	0.901168	0.727585
479664	1	7	CSM2	0.136842	0.393939	2.87879	0.142132	3.32637	0.719273	0.727585
479664	1	8	CSM2	0.136842	0.393939	2.87879	0.142132	2.99709	0.955656	0.727585
479664	1	9	CSM2	0.136842	0.393939	2.87879	0.142132	2.03886	0.649794	0.727585
479664	1	10	CSM2	0.136842	0.393939	2.87879	0.142132	4.12978	0.834851	0.727585
479664	1	11	CSM2	0.136842	0.393939	2.87879	0.142132	1.42402	0.794222	0.727585
479664	1	12	CSM2	0.136842	0.393939	2.87879	0.142132	3.26166	1.82397	0.727585
479664	1	13	CSM2	0.136842	0.393939	2.87879	0.142132	3.03985	0.848561	0.727585
479664	1	2	CSM1	0.136842	0.393939	2.87879	0.142132	0.869321	0.685983	0.778844
479664	1	3	CSM1	0.136842	0.393939	2.87879	0.142132	1.45039	0.729913	0.778844
479664	1	4	CSM1	0.136842	0.393939	2.87879	0.142132	2.67204	0.760327	0.778844
479664	1	5	CSM1	0.136842	0.393939	2.87879	0.142132	2.31033	0.722591	0.778844
479664	1	6	CSM1	0.136842	0.393939	2.87879	0.142132	2.5058	0.935837	0.778844
479664	1	7	CSM1	0.136842	0.393939	2.87879	0.142132	3.33547	0.742761	0.778844
479664	1	8	CSM1	0.136842	0.393939	2.87879	0.142132	3.00526	0.987062	0.778844
479664	1	9	CSM1	0.136842	0.393939	2.87879	0.142132	2.07781	0.675162	0.778844
479664	1	10	CSM1	0.136842	0.393939	2.87879	0.142132	4.14651	0.867539	0.778844
479664	1	11	CSM1	0.136842	0.393939	2.87879	0.142132	1.42369	0.820049	0.778844
479664	1	12	CSM1	0.136842	0.393939	2.87879	0.142132	3.2604	1.85406	0.778844
479664	1	13	CSM1	0.136842	0.393939	2.87879	0.142132	3.04956	0.877617	0.778844
479664	1	2	CSM3	0.136842	0.393939	2.87879	0.142132	0.830533	0.519939	0.457818
479664	1	3	CSM3	0.136842	0.393939	2.87879	0.142132	1.29025	0.55858	0.457818
479664	1	4	CSM3	0.136842	0.393939	2.87879	0.142132	2.26127	0.585869	0.457818
479664	1	5	CSM3	0.136842	0.393939	2.87879	0.142132	1.93671	0.556169	0.457818
479664	1	6	CSM3	0.136842	0.393939	2.87879	0.142132	2.14183	0.717351	0.457818
479664	1	7	CSM3	0.136842	0.393939	2.87879	0.142132	2.89806	0.571595	0.457818
479664	1	8	CSM3	0.136842	0.393939	2.87879	0.142132	2.60993	0.760226	0.457818
479664	1	9	CSM3	0.136842	0.393939	2.87879	0.142132	1.48438	0.51493	0.457818
479664	1	10	CSM3	0.136842	0.393939	2.87879	0.142132	3.30426	0.647856	0.457818
479664	1	11	CSM3	0.136842	0.393939	2.87879	0.142132	1.15683	0.648493	0.457818
479664	1	12	CSM3	0.136842	0.393939	2.87879	0.142132	2.29669	1.27273	0.457818
479664	1	13	CSM3	0.136842	0.393939	2.87879	0.142132	2.60988	0.662152	0.457818
479664	1	2	ASM1	0.136842	0.393939	2.87879	0.142132	0.3033	0.4328
479664	1	3	ASM1	0.136842	0.393939	2.87879	0.142132	0.651	0.4616
479664	1	4	ASM1	0.136842	0.393939	2.87879	0.142132	1.614	0.4873
479664	1	5	ASM1	0.136842	0.393939	2.87879	0.142132	0.7676	0.4515
479664	1	6	ASM1	0.136842	0.393939	2.87879	0.142132	1.858	0.6465
479664	1	7	ASM1	0.136842	0.393939	2.87879	0.142132	1.299	0.4842
479664	1	8	ASM1	0.136842	0.393939	2.87879	0.142132	1.296	0.6611
479664	1	9	ASM1	0.136842	0.393939	2.87879	0.142132	1.349	0.5018
479664	1	10	ASM1	0.136842	0.393939	2.87879	0.142132	2.38	0.569
479664	1	11	ASM1	0.136842	0.393939	2.87879	0.142132	0.8809	0.5256
479664	1	12	ASM1	0.136842	0.393939	2.87879	0.142132	2.483	1.253
479664	1	13	ASM1	0.136842	0.393939	2.87879	0.142132	1.49	0.5979
479664	1	2	ASM2	0.136842	0.393939	2.87879	0.142132	0.4112	0.4722
479664	1	3	ASM2	0.136842	0.393939	2.87879	0.142132	0.8351	0.4569
479664	1	4	ASM2	0.136842	0.393939	2.87879	0.142132	1.623	0.5643
479664	1	5	ASM2	0.136842	0.393939	2.87879	0.142132	0.4897	0.498
479664	1	6	ASM2	0.136842	0.393939	2.87879	0.142132	1.711	0.8116
479664	1	7	ASM2	0.136842	0.393939	2.87879	0.142132	1.059	0.5132
479664	1	8	ASM2	0.136842	0.393939	2.87879	0.142132	1.37	0.607
479664	1	9	ASM2	0.136842	0.393939	2.87879	0.142132	1.269	0.5295
479664	1	10	ASM2	0.136842	0.393939	2.87879	0.142132	1.758	0.6635
479664	1	11	ASM2	0.136842	0.393939	2.87879	0.142132	0.854	0.6085
479664	1	12	ASM2	0.136842	0.393939	2.87879	0.142132	2.831	1.392
479664	1	13	ASM2	0.136842	0.393939	2.87879	0.142132	1.346	0.6408
479770	1	2	CSM2	0.108696	0.625	5.75	0.076087	0.743502	0.271531	0.369955
479770	1	3	CSM2	0.108696	0.625	5.75	0.076087	-1.26391	16.714	0.369955
479770	1	4	CSM2	0.108696	0.625	5.75	0.076087	-0.0875881	0.537653	0.369955
479770	1	5	CSM2	0.108696	0.625	5.75	0.076087	-0.33727	0.596322	0.369955
479770	1	2	CSM1	0.108696	0.625	5.75	0.076087	0.754956	0.322169	0.561284
479770	1	3	CSM1	0.108696	0.625	5.75	0.076087	-3.49796	17.6295	0.561284
479770	1	4	CSM1	0.108696	0.625	5.75	0.076087	-0.0847129	0.578808	0.561284
479770	1	5	CSM1	0.108696	0.625	5.75	0.076087	-0.302504	0.716932	0.561284
479770	1	2	CSM3	0.108696	0.625	5.75	0.076087	0.614973	0.210236	0
479770	1	3	CSM3	0.108696	0.625	5.75	0.076087	-0.223104	1.20713	0
479770	1	4	CSM3	0.108696	0.625	5.75	0.076087	-0.0299191	0.421813	0
479770	1	5	CSM3	0.108696	0.625	5.75	0.076087	-0.335448	0.423322	0
479770	1	2	ASM1	0.108696	0.625	5.75	0.076087	0.5185	0.281
479770	1	3	ASM1	0.108696	0.625	5.75	0.076087	33.13	9.505
479770	1	4	ASM1	0.108696	0.625	5.75	0.076087	0.0319	0.3891
479770	1	5	ASM1	0.108696	0.625	5.75	0.076087	-0.0128	0.4871
479770	1	2	ASM2	0.108696	0.625	5.75	0.076087
479770	1	3	ASM2	0.108696	0.625	5.75	0.076087
479770	1	4	ASM2	0.108696	0.625	5.75	0.076087
479770	1	5	ASM2	0.108696	0.625	5.75	0.076087
479773	1	2	CSM2	0.454545	1.25	2.75	0	0.280165	0.130386	0.180865
479773	1	3	CSM2	0.454545	1.25	2.75	0	-0.115631	0.260173	0.180865
479773	1	4	CSM2	0.454545	1.25	2.75	0	0.313889	0.147042	0.180865
479773	1	5	CSM2	0.454545	1.25	2.75	0	0.132291	0.242545	0.180865
479773	1	2	CSM1	0.454545	1.25	2.75	0	0.261829	0.127488	0.151507
479773	1	3	CSM1	0.454545	1.25	2.75	0	-0.11275	0.253004	0.151507
479773	1	4	CSM1	0.454545	1.25	2.75	0	0.291267	0.141419	0.151507
479773	1	5	CSM1	0.454545	1.25	2.75	0	0.130153	0.232682	0.151507
479773	1	2	CSM3	0.454545	1.25	2.75	0	0.222551	0.070837	0.0306246
479773	1	3	CSM3	0.454545	1.25	2.75	0	-0.114462	0.164065	0.0306246
479773	1	4	CSM3	0.454545	1.25	2.75	0	0.246574	0.0694561	0.0306246
479773	1	5	CSM3	0.454545	1.25	2.75	0	0.132566	0.132759	0.0306246
479773	1	2	ASM1	0.454545	1.25	2.75	0	0.2588	0.1284
479773	1	3	ASM1	0.454545	1.25	2.75	0	-0.0946	0.2509
479773	1	4	ASM1	0.454545	1.25	2.75	0	0.3034	0.1472
479773	1	5	ASM1	0.454545	1.25	2.75	0	0.1705	0.2474
479773	1	2	ASM2	0.454545	1.25	2.75	0
479773	1	3	ASM2	0.454545	1.25	2.75	0
479773	1	4	ASM2	0.454545	1.25	2.75	0
479773	1	5	ASM2	0.454545	1.25	2.75	0
479808	1	2	CSM2	0.225806	1.16667	5.16667	0.277778	1.25113	0.290393	0.552617
479808	1	3	CSM2	0.225806	1.16667	5.16667	0.277778	1.32919	0.236872	0.552617
479808	1	4	CSM2	0.225806	1.16667	5.16667	0.277778	0.573395	0.402278	0.552617
479808	1	5	CSM2	0.225806	1.16667	5.16667	0.277778	1.53301	0.350449	0.552617
479808	1	6	CSM2	0.225806	1.16667	5.16667	0.277778	0.935651	0.42985	0.552617
479808	1	7	CSM2	0.225806	1.16667	5.16667	0.277778	1.62245	0.405601	0.552617
479808	1	2	CSM1	0.225806	1.16667	5.16667	0.277778	1.24888	0.312611	0.611363
479808	1	3	CSM1	0.225806	1.16667	5.16667	0.277778	1.33696	0.256986	0.611363
479808	1	4	CSM1	0.225806	1.16667	5.16667	0.277778	0.588851	0.435113	0.611363
479808	1	5	CSM1	0.225806	1.16667	5.16667	0.277778	1.56632	0.38296	0.611363
479808	1	6	CSM1	0.225806	1.16667	5.16667	0.277778	0.959131	0.463242	0.611363
479808	1	7	CSM1	0.225806	1.16667	5.16667	0.277778	1.62725	0.436117	0.611363
479808	1	2	CSM3	0.225806	1.16667	5.16667	0.277778	1.21796	0.258904	0.479956
479808	1	3	CSM3	0.225806	1.16667	5.16667	0.277778	1.29207	0.211609	0.479956
479808	1	4	CSM3	0.225806	1.16667	5.16667	0.277778	0.501433	0.368222	0.479956
479808	1	5	CSM3	0.225806	1.16667	5.16667	0.277778	1.42641	0.315229	0.479956
479808	1	6	CSM3	0.225806	1.16667	5.16667	0.277778	0.893518	0.382154	0.479956
479808	1	7	CSM3	0.225806	1.16667	5.16667	0.277778	1.58835	0.363532	0.479956
479808	1	2	ASM1	0.225806	1.16667	5.16667	0.277778	0.9691	0.2223
479808	1	3	ASM1	0.225806	1.16667	5.16667	0.277778	1.159	0.1905
479808	1	4	ASM1	0.225806	1.16667	5.16667	0.277778	0.4549	0.3137
479808	1	5	ASM1	0.225806	1.16667	5.16667	0.277778	1.445	0.2722
479808	1	6	ASM1	0.225806	1.16667	5.16667	0.277778	0.9619	0.3405
479808	1	7	ASM1	0.225806	1.16667	5.16667	0.277778	1.22	0.3042
479808	1	2	ASM2	0.225806	1.16667	5.16667	0.277778	0.8664	0.2063
479808	1	3	ASM2	0.225806	1.16667	5.16667	0.277778	1.071	0.1708
479808	1	4	ASM2	0.225806	1.16667	5.16667	0.277778	0.2596	0.2732
479808	1	5	ASM2	0.225806	1.16667	5.16667	0.277778	1.51	0.2349
479808	1	6	ASM2	0.225806	1.16667	5.16667	0.277778	0.8173	0.446
479808	1	7	ASM2	0.225806	1.16667	5.16667	0.277778	1.044	0.4864
479918	1	2	CSM2	0.466667	1.16667	2.5	0.0333333	0.900714	0.190261	0.170334
479918	1	3	CSM2	0.466667	1.16667	2.5	0.0333333	1.04507	0.190424	0.170334
479918	1	4	CSM2	0.466667	1.16667	2.5	0.0333333	0.425463	0.165853	0.170334
479918	1	5	CSM2	0.466667	1.16667	2.5	0.0333333	0.768727	0.182594	0.170334
479918	1	6	CSM2	0.466667	1.16667	2.5	0.0333333	1.35442	0.450094	0.170334
479918	1	7	CSM2	0.466667	1.16667	2.5	0.0333333	0.599255	0.414208	0.170334
479918	1	2	CSM1	0.466667	1.16667	2.5	0.0333333	0.900727	0.184138	0.13211
479918	1	3	CSM1	0.466667	1.16667	2.5	0.0333333	1.04636	0.183414	0.13211
479918	1	4	CSM1	0.466667	1.16667	2.5	0.0333333	0.418437	0.156783	0.13211
479918	1	5	CSM1	0.466667	1.16667	2.5	0.0333333	0.766773	0.175588	0.13211
479918	1	6	CSM1	0.466667	1.16667	2.5	0.0333333	1.36064	0.440861	0.13211
479918	1	7	CSM1	0.466667	1.16667	2.5	0.0333333	0.600778	0.401769	0.13211
479918	1	2	CSM3	0.466667	1.16667	2.5	0.0333333	0.889255	0.163218	0
479918	1	3	CSM3	0.466667	1.16667	2.5	0.0333333	1.03474	0.150701	0
479918	1	4	CSM3	0.466667	1.16667	2.5	0.0333333	0.401502	0.115986	0
479918	1	5	CSM3	0.466667	1.16667	2.5	0.0333333	0.746612	0.144616	0
479918	1	6	CSM3	0.466667	1.16667	2.5	0.0333333	1.32914	0.398936	0
479918	1	7	CSM3	0.466667	1.16667	2.5	0.0333333	0.58124	0.361513	0
479918	1	2	ASM1	0.466667	1.16667	2.5	0.0333333	0.8459	0.1391
479918	1	3	ASM1	0.466667	1.16667	2.5	0.0333333	0.9046	0.1451
479918	1	4	ASM1	0.466667	1.16667	2.5	0.0333333	0.3953	0.1314
479918	1	5	ASM1	0.466667	1.16667	2.5	0.0333333	0.8844	0.1427
479918	1	6	ASM1	0.466667	1.16667	2.5	0.0333333	1.193	0.266
479918	1	7	ASM1	0.466667	1.16667	2.5	0.0333333	0.7015	0.2809
479918	1	2	ASM2	0.466667	1.16667	2.5	0.0333333
479918	1	3	ASM2	0.466667	1.16667	2.5	0.0333333
479918	1	4	ASM2	0.466667	1.16667	2.5	0.0333333
479918	1	5	ASM2	0.466667	1.16667	2.5	0.0333333
479918	1	6	ASM2	0.466667	1.16667	2.5	0.0333333
479918	1	7	ASM2	0.466667	1.16667	2.5	0.0333333
479969	1	2	CSM2	0.221053	0.617647	2.79412	0.183246	1.24647	0.247559	0.603852
479969	1	3	CSM2	0.221053	0.617647	2.79412	0.183246	0.455435	0.291509	0.603852
479969	1	4	CSM2	0.221053	0.617647	2.79412	0.183246	0.777245	0.27107	0.603852
479969	1	5	CSM2	0.221053	0.617647	2.79412	0.183246	0.243668	0.378889	0.603852
479969	1	6	CSM2	0.221053	0.617647	2.79412	0.183246	1.58528	0.761582	0.603852
479969	1	7	CSM2	0.221053	0.617647	2.79412	0.183246	0.397031	0.476184	0.603852
479969	1	8	CSM2	0.221053	0.617647	2.79412	0.183246	2.77088	1.77168	0.603852
479969	1	9	CSM2	0.221053	0.617647	2.79412	0.183246	0.133299	0.547027	0.603852
479969	1	10	CSM2	0.221053	0.617647	2.79412	0.183246	0.338813	0.528808	0.603852
479969	1	11	CSM2	0.221053	0.617647	2.79412	0.183246	-0.58986	0.840249	0.603852
479969	1	12	CSM2	0.221053	0.617647	2.79412	0.183246	-0.195523	0.333612	0.603852
479969	1	13	CSM2	0.221053	0.617647	2.79412	0.183246	0.904393	0.305337	0.603852
479969	1	14	CSM2	0.221053	0.617647	2.79412	0.183246	0.0904161	0.506695	0.603852
479969	1	15	CSM2	0.221053	0.617647	2.79412	0.183246	1.29651	0.379761	0.603852
479969	1	16	CSM2	0.221053	0.617647	2.79412	0.183246	0.215565	0.376028	0.603852
479969	1	17	CSM2	0.221053	0.617647	2.79412	0.183246	1.02768	0.909606	0.603852
479969	1	18	CSM2	0.221053	0.617647	2.79412	0.183246	0.30199	0.627743	0.603852
479969	1	19	CSM2	0.221053	0.617647	2.79412	0.183246	2.05645	1.02607	0.603852
479969	1	20	CSM2	0.221053	0.617647	2.79412	0.183246	0.554707	0.819134	0.603852
479969	1	21	CSM2	0.221053	0.617647	2.79412	0.183246	-0.358129	0.499978	0.603852
479969	1	2	CSM1	0.221053	0.617647	2.79412	0.183246	1.25136	0.251831	0.623847
479969	1	3	CSM1	0.221053	0.617647	2.79412	0.183246	0.453195	0.296127	0.623847
479969	1	4	CSM1	0.221053	0.617647	2.79412	0.183246	0.781355	0.276988	0.623847
479969	1	5	CSM1	0.221053	0.617647	2.79412	0.183246	0.24488	0.387061	0.623847
479969	1	6	CSM1	0.221053	0.617647	2.79412	0.183246	1.59331	0.780831	0.623847
479969	1	7	CSM1	0.221053	0.617647	2.79412	0.183246	0.402682	0.484908	0.623847
479969	1	8	CSM1	0.221053	0.617647	2.79412	0.183246	2.76871	1.77765	0.623847
479969	1	9	CSM1	0.221053	0.617647	2.79412	0.183246	0.135539	0.556417	0.623847
479969	1	10	CSM1	0.221053	0.617647	2.79412	0.183246	0.340935	0.537949	0.623847
479969	1	11	CSM1	0.221053	0.617647	2.79412	0.183246	-0.589321	0.858246	0.623847
479969	1	12	CSM1	0.221053	0.617647	2.79412	0.183246	-0.198576	0.339423	0.623847
479969	1	13	CSM1	0.221053	0.617647	2.79412	0.183246	0.9026	0.310282	0.623847
479969	1	14	CSM1	0.221053	0.617647	2.79412	0.183246	0.0871974	0.515225	0.623847
479969	1	15	CSM1	0.221053	0.617647	2.79412	0.183246	1.2947	0.385593	0.623847
479969	1	16	CSM1	0.221053	0.617647	2.79412	0.183246	0.2088	0.382654	0.623847
479969	1	17	CSM1	0.221053	0.617647	2.79412	0.183246	1.03936	0.924252	0.623847
479969	1	18	CSM1	0.221053	0.617647	2.79412	0.183246	0.304959	0.639406	0.623847
479969	1	19	CSM1	0.221053	0.617647	2.79412	0.183246	2.06163	1.04118	0.623847
479969	1	20	CSM1	0.221053	0.617647	2.79412	0.183246	0.562966	0.835669	0.623847
479969	1	21	CSM1	0.221053	0.617647	2.79412	0.183246	-0.358131	0.512419	0.623847
479969	1	2	CSM3	0.221053	0.617647	2.79412	0.183246	1.14208	0.238929	0.564797
479969	1	3	CSM3	0.221053	0.617647	2.79412	0.183246	0.501982	0.282074	0.564797
479969	1	4	CSM3	0.221053	0.617647	2.79412	0.183246	0.708469	0.262293	0.564797
479969	1	5	CSM3	0.221053	0.617647	2.79412	0.183246	0.252161	0.3623	0.564797
479969	1	6	CSM3	0.221053	0.617647	2.79412	0.183246	1.55022	0.721655	0.564797
479969	1	7	CSM3	0.221053	0.617647	2.79412	0.183246	0.359215	0.458699	0.564797
479969	1	8	CSM3	0.221053	0.617647	2.79412	0.183246	2.30259	1.50632	0.564797
479969	1	9	CSM3	0.221053	0.617647	2.79412	0.183246	0.13218	0.527293	0.564797
479969	1	10	CSM3	0.221053	0.617647	2.79412	0.183246	0.328437	0.508982	0.564797
479969	1	11	CSM3	0.221053	0.617647	2.79412	0.183246	-0.566395	0.79814	0.564797
479969	1	12	CSM3	0.221053	0.617647	2.79412	0.183246	-0.127436	0.322727	0.564797
479969	1	13	CSM3	0.221053	0.617647	2.79412	0.183246	0.951578	0.296777	0.564797
479969	1	14	CSM3	0.221053	0.617647	2.79412	0.183246	0.135637	0.483475	0.564797
479969	1	15	CSM3	0.221053	0.617647	2.79412	0.183246	1.30745	0.366051	0.564797
479969	1	16	CSM3	0.221053	0.617647	2.79412	0.183246	0.2786	0.360063	0.564797
479969	1	17	CSM3	0.221053	0.617647	2.79412	0.183246	1.07674	0.868783	0.564797
479969	1	18	CSM3	0.221053	0.617647	2.79412	0.183246	0.297575	0.605828	0.564797
479969	1	19	CSM3	0.221053	0.617647	2.79412	0.183246	1.89409	0.963648	0.564797
479969	1	20	CSM3	0.221053	0.617647	2.79412	0.183246	0.550527	0.781905	0.564797
479969	1	21	CSM3	0.221053	0.617647	2.79412	0.183246	-0.270566	0.48185	0.564797
479969	1	2	ASM1	0.221053	0.617647	2.79412	0.183246	0.8452	0.1337
479969	1	3	ASM1	0.221053	0.617647	2.79412	0.183246	0.5909	0.1297
479969	1	4	ASM1	0.221053	0.617647	2.79412	0.183246	0.5952	0.1347
479969	1	5	ASM1	0.221053	0.617647	2.79412	0.183246	0.2728	0.193
479969	1	6	ASM1	0.221053	0.617647	2.79412	0.183246	1.218	0.401
479969	1	7	ASM1	0.221053	0.617647	2.79412	0.183246	0.2307	0.2339
479969	1	8	ASM1	0.221053	0.617647	2.79412	0.183246	1.413	1.055
479969	1	9	ASM1	0.221053	0.617647	2.79412	0.183246	0.1662	0.3052
479969	1	10	ASM1	0.221053	0.617647	2.79412	0.183246	0.3289	0.2927
479969	1	11	ASM1	0.221053	0.617647	2.79412	0.183246	-0.611	0.4677
479969	1	12	ASM1	0.221053	0.617647	2.79412	0.183246	0.0703	0.147
479969	1	13	ASM1	0.221053	0.617647	2.79412	0.183246	1.013	0.1388
479969	1	14	ASM1	0.221053	0.617647	2.79412	0.183246	0.2574	0.253
479969	1	15	ASM1	0.221053	0.617647	2.79412	0.183246	1.312	0.1834
479969	1	16	ASM1	0.221053	0.617647	2.79412	0.183246	0.6292	0.1697
479969	1	17	ASM1	0.221053	0.617647	2.79412	0.183246	0.8516	0.5316
479969	1	18	ASM1	0.221053	0.617647	2.79412	0.183246	0.5618	0.3204
479969	1	19	ASM1	0.221053	0.617647	2.79412	0.183246	1.687	0.6549
479969	1	20	ASM1	0.221053	0.617647	2.79412	0.183246	0.8525	0.388
479969	1	21	ASM1	0.221053	0.617647	2.79412	0.183246	-0.0838	0.2416
479969	1	2	ASM2	0.221053	0.617647	2.79412	0.183246	1.04	0.2183
479969	1	3	ASM2	0.221053	0.617647	2.79412	0.183246	0.6688	0.1611
479969	1	4	ASM2	0.221053	0.617647	2.79412	0.183246	0.5937	0.2522
479969	1	5	ASM2	0.221053	0.617647	2.79412	0.183246	0.4494	0.223
479969	1	6	ASM2	0.221053	0.617647	2.79412	0.183246	0.9506	0.6036
479969	1	7	ASM2	0.221053	0.617647	2.79412	0.183246	0.035	0.3843
479969	1	8	ASM2	0.221053	0.617647	2.79412	0.183246	1.503	1.139
479969	1	9	ASM2	0.221053	0.617647	2.79412	0.183246	0.169	0.5145
479969	1	10	ASM2	0.221053	0.617647	2.79412	0.183246	0.3387	0.3695
479969	1	11	ASM2	0.221053	0.617647	2.79412	0.183246	-0.7091	0.7961
479969	1	12	ASM2	0.221053	0.617647	2.79412	0.183246	0.267	0.1987
479969	1	13	ASM2	0.221053	0.617647	2.79412	0.183246	1.181	0.1466
479969	1	14	ASM2	0.221053	0.617647	2.79412	0.183246	0.4041	0.3628
479969	1	15	ASM2	0.221053	0.617647	2.79412	0.183246	1.735	0.192
479969	1	16	ASM2	0.221053	0.617647	2.79412	0.183246	0.3482	0.2662
479969	1	17	ASM2	0.221053	0.617647	2.79412	0.183246	0.7437	0.8077
479969	1	18	ASM2	0.221053	0.617647	2.79412	0.183246	0.5824	0.4028
479969	1	19	ASM2	0.221053	0.617647	2.79412	0.183246	2.227	0.8382
479969	1	20	ASM2	0.221053	0.617647	2.79412	0.183246	1.614	0.4666
479969	1	21	ASM2	0.221053	0.617647	2.79412	0.183246	0.0552	0.4249
479971	1	2	CSM2	0.148148	1.33333	9	0	0.134211	0.110728	0.131091
479971	1	3	CSM2	0.148148	1.33333	9	0	0.210407	0.103479	0.131091
479971	1	4	CSM2	0.148148	1.33333	9	0	-0.40011	0.155749	0.131091
479971	1	2	CSM1	0.148148	1.33333	9	0	0.123993	0.0962971	0.0818121
479971	1	3	CSM1	0.148148	1.33333	9	0	0.2089	0.0883312	0.0818121
479971	1	4	CSM1	0.148148	1.33333	9	0	-0.390759	0.141742	0.0818121
479971	1	2	CSM3	0.148148	1.33333	9	0	0.109499	0.070483	0
479971	1	3	CSM3	0.148148	1.33333	9	0	0.206929	0.0655604	0
479971	1	4	CSM3	0.148148	1.33333	9	0	-0.349861	0.125438	0
479971	1	2	ASM1	0.148148	1.33333	9	0	0.129	0.1072
479971	1	3	ASM1	0.148148	1.33333	9	0	0.2009	0.1008
479971	1	4	ASM1	0.148148	1.33333	9	0	-0.3273	0.1329
479971	1	2	ASM2	0.148148	1.33333	9	0	0.1249	0.1327
479971	1	3	ASM2	0.148148	1.33333	9	0	0.1887	0.1303
479971	1	4	ASM2	0.148148	1.33333	9	0	-0.2596	0.2842
479996	1	2	CSM2	0.428571	0.818182	1.90909	0.204545	0.307477	0.215144	0.279383
479996	1	3	CSM2	0.428571	0.818182	1.90909	0.204545	1.07486	0.316208	0.279383
479996	1	4	CSM2	0.428571	0.818182	1.90909	0.204545	1.05178	0.40875	0.279383
479996	1	5	CSM2	0.428571	0.818182	1.90909	0.204545	0.681562	0.267804	0.279383
479996	1	6	CSM2	0.428571	0.818182	1.90909	0.204545	0.213581	0.264471	0.279383
479996	1	7	CSM2	0.428571	0.818182	1.90909	0.204545	0.438507	0.382005	0.279383
479996	1	8	CSM2	0.428571	0.818182	1.90909	0.204545	1.48831	0.397124	0.279383
479996	1	9	CSM2	0.428571	0.818182	1.90909	0.204545	0.96219	0.674233	0.279383
479996	1	2	CSM1	0.428571	0.818182	1.90909	0.204545	0.305828	0.231801	0.299422
479996	1	3	CSM1	0.428571	0.818182	1.90909	0.204545	1.07138	0.331972	0.299422
479996	1	4	CSM1	0.428571	0.818182	1.90909	0.204545	1.05579	0.443931	0.299422
479996	1	5	CSM1	0.428571	0.818182	1.90909	0.204545	0.682492	0.286817	0.299422
479996	1	6	CSM1	0.428571	0.818182	1.90909	0.204545	0.216736	0.27622	0.299422
479996	1	7	CSM1	0.428571	0.818182	1.90909	0.204545	0.435698	0.40091	0.299422
479996	1	8	CSM1	0.428571	0.818182	1.90909	0.204545	1.4893	0.422593	0.299422
479996	1	9	CSM1	0.428571	0.818182	1.90909	0.204545	0.970814	0.712639	0.299422
479996	1	2	CSM3	0.428571	0.818182	1.90909	0.204545	0.296853	0.193674	0.259753
479996	1	3	CSM3	0.428571	0.818182	1.90909	0.204545	1.04913	0.293255	0.259753
479996	1	4	CSM3	0.428571	0.818182	1.90909	0.204545	0.904564	0.392222	0.259753
479996	1	5	CSM3	0.428571	0.818182	1.90909	0.204545	0.670944	0.246202	0.259753
479996	1	6	CSM3	0.428571	0.818182	1.90909	0.204545	0.142696	0.257886	0.259753
479996	1	7	CSM3	0.428571	0.818182	1.90909	0.204545	0.416377	0.368122	0.259753
479996	1	8	CSM3	0.428571	0.818182	1.90909	0.204545	1.38386	0.373301	0.259753
479996	1	9	CSM3	0.428571	0.818182	1.90909	0.204545	0.814952	0.632966	0.259753
479996	1	2	ASM1	0.428571	0.818182	1.90909	0.204545	0.2287	0.2087
479996	1	3	ASM1	0.428571	0.818182	1.90909	0.204545	0.6429	0.2705
479996	1	4	ASM1	0.428571	0.818182	1.90909	0.204545	1.032	0.3391
479996	1	5	ASM1	0.428571	0.818182	1.90909	0.204545	0.4235	0.2459
479996	1	6	ASM1	0.428571	0.818182	1.90909	0.204545	0.3438	0.2416
479996	1	7	ASM1	0.428571	0.818182	1.90909	0.204545	0.4219	0.3217
479996	1	8	ASM1	0.428571	0.818182	1.90909	0.204545	1.406	0.3649
479996	1	9	ASM1	0.428571	0.818182	1.90909	0.204545	1.071	0.5772
479996	1	2	ASM2	0.428571	0.818182	1.90909	0.204545	0.1036	0.3357
479996	1	3	ASM2	0.428571	0.818182	1.90909	0.204545	-0.0314	0.3975
479996	1	4	ASM2	0.428571	0.818182	1.90909	0.204545	1.038	0.4971
479996	1	5	ASM2	0.428571	0.818182	1.90909	0.204545	0.3364	0.6006
479996	1	6	ASM2	0.428571	0.818182	1.90909	0.204545	0.3957	0.2923
479996	1	7	ASM2	0.428571	0.818182	1.90909	0.204545	0.3032	0.4213
479996	1	8	ASM2	0.428571	0.818182	1.90909	0.204545	1.271	0.6039
479996	1	9	ASM2	0.428571	0.818182	1.90909	0.204545	0.3283	1.398
480029	1	2	CSM2	0.470588	0.888889	1.88889	0	0.23863	0.154512	0.157103
480029	1	3	CSM2	0.470588	0.888889	1.88889	0	0.162242	0.325197	0.157103
480029	1	4	CSM2	0.470588	0.888889	1.88889	0	0.323629	0.386976	0.157103
480029	1	5	CSM2	0.470588	0.888889	1.88889	0	0.312812	0.289954	0.157103
480029	1	6	CSM2	0.470588	0.888889	1.88889	0	0.355494	0.323831	0.157103
480029	1	7	CSM2	0.470588	0.888889	1.88889	0	0.736876	0.869324	0.157103
480029	1	8	CSM2	0.470588	0.888889	1.88889	0	0.276711	0.525559	0.157103
480029	1	2	CSM1	0.470588	0.888889	1.88889	0	0.233466	0.142618	0.114822
480029	1	3	CSM1	0.470588	0.888889	1.88889	0	0.160336	0.313462	0.114822
480029	1	4	CSM1	0.470588	0.888889	1.88889	0	0.323417	0.370071	0.114822
480029	1	5	CSM1	0.470588	0.888889	1.88889	0	0.314797	0.278077	0.114822
480029	1	6	CSM1	0.470588	0.888889	1.88889	0	0.353768	0.309077	0.114822
480029	1	7	CSM1	0.470588	0.888889	1.88889	0	0.731527	0.887981	0.114822
480029	1	8	CSM1	0.470588	0.888889	1.88889	0	0.2752	0.509344	0.114822
480029	1	2	CSM3	0.470588	0.888889	1.88889	0	0.2243	0.107187	0
480029	1	3	CSM3	0.470588	0.888889	1.88889	0	0.166746	0.283076	0
480029	1	4	CSM3	0.470588	0.888889	1.88889	0	0.327418	0.323493	0
480029	1	5	CSM3	0.470588	0.888889	1.88889	0	0.315219	0.249192	0
480029	1	6	CSM3	0.470588	0.888889	1.88889	0	0.351973	0.277164	0
480029	1	7	CSM3	0.470588	0.888889	1.88889	0	0.648899	0.82533	0
480029	1	8	CSM3	0.470588	0.888889	1.88889	0	0.275835	0.473861	0
480029	1	2	ASM1	0.470588	0.888889	1.88889	0	0.2043	0.1753
480029	1	3	ASM1	0.470588	0.888889	1.88889	0	0.4902	0.3642
480029	1	4	ASM1	0.470588	0.888889	1.88889	0	0.6237	0.4254
480029	1	5	ASM1	0.470588	0.888889	1.88889	0	0.6157	0.3557
480029	1	6	ASM1	0.470588	0.888889	1.88889	0	0.73	0.4426
480029	1	7	ASM1	0.470588	0.888889	1.88889	0	1.282	0.7923
480029	1	8	ASM1	0.470588	0.888889	1.88889	0	0.6556	0.5307
480029	1	2	ASM2	0.470588	0.888889	1.88889	0	0.2118	0.3338
480029	1	3	ASM2	0.470588	0.888889	1.88889	0	0.6124	0.5355
480029	1	4	ASM2	0.470588	0.888889	1.88889	0	0.7205	0.7651
480029	1	5	ASM2	0.470588	0.888889	1.88889	0	0.8014	0.5129
480029	1	6	ASM2	0.470588	0.888889	1.88889	0	1.135	0.7612
480029	1	7	ASM2	0.470588	0.888889	1.88889	0	-0.2724	1.796
480029	1	8	ASM2	0.470588	0.888889	1.88889	0	0.4635	1.188
480037	1	2	CSM2	0.636364	1.16667	1.83333	0.181818	1.79702	0.437293	0.231874
480037	1	3	CSM2	0.636364	1.16667	1.83333	0.181818	1.09115	0.433978	0.231874
480037	1	4	CSM2	0.636364	1.16667	1.83333	0.181818	0.366372	0.242799	0.231874
480037	1	5	CSM2	0.636364	1.16667	1.83333	0.181818	-0.47681	0.635541	0.231874
480037	1	6	CSM2	0.636364	1.16667	1.83333	0.181818	0.310015	0.273444	0.231874
480037	1	7	CSM2	0.636364	1.16667	1.83333	0.181818	0.750561	0.354529	0.231874
480037	1	2	CSM1	0.636364	1.16667	1.83333	0.181818	1.80239	0.473053	0.24759
480037	1	3	CSM1	0.636364	1.16667	1.83333	0.181818	1.09748	0.462033	0.24759
480037	1	4	CSM1	0.636364	1.16667	1.83333	0.181818	0.369008	0.2867	0.24759
480037	1	5	CSM1	0.636364	1.16667	1.83333	0.181818	-0.475748	0.668973	0.24759
480037	1	6	CSM1	0.636364	1.16667	1.83333	0.181818	0.306884	0.314446	0.24759
480037	1	7	CSM1	0.636364	1.16667	1.83333	0.181818	0.753085	0.386943	0.24759
480037	1	2	CSM3	0.636364	1.16667	1.83333	0.181818	1.70238	0.385598	0
480037	1	3	CSM3	0.636364	1.16667	1.83333	0.181818	1.06616	0.362639	0
480037	1	4	CSM3	0.636364	1.16667	1.83333	0.181818	0.371429	0.145502	0
480037	1	5	CSM3	0.636364	1.16667	1.83333	0.181818	-0.464306	0.558872	0
480037	1	6	CSM3	0.636364	1.16667	1.83333	0.181818	0.282826	0.185822	0
480037	1	7	CSM3	0.636364	1.16667	1.83333	0.181818	0.730885	0.291385	0
480037	1	2	ASM1	0.636364	1.16667	1.83333	0.181818	1.417	0.3634
480037	1	3	ASM1	0.636364	1.16667	1.83333	0.181818	0.7385	0.3796
480037	1	4	ASM1	0.636364	1.16667	1.83333	0.181818	0.3625	0.269
480037	1	5	ASM1	0.636364	1.16667	1.83333	0.181818	0.0256	0.6274
480037	1	6	ASM1	0.636364	1.16667	1.83333	0.181818	0.3644	0.296
480037	1	7	ASM1	0.636364	1.16667	1.83333	0.181818	0.5005	0.3281
480037	1	2	ASM2	0.636364	1.16667	1.83333	0.181818	1.206	0.7718
480037	1	3	ASM2	0.636364	1.16667	1.83333	0.181818	0.6706	0.719
480037	1	4	ASM2	0.636364	1.16667	1.83333	0.181818	0.3462	0.6206
480037	1	5	ASM2	0.636364	1.16667	1.83333	0.181818	-0.2944	1.465
480037	1	6	ASM2	0.636364	1.16667	1.83333	0.181818	0.4401	0.5167
480037	1	7	ASM2	0.636364	1.16667	1.83333	0.181818	0.845	0.7859
480052	1	2	CSM2	0.4	0.727273	1.81818	0.142857	0.526498	0.209541	0.243243
480052	1	3	CSM2	0.4	0.727273	1.81818	0.142857	0.148938	0.375269	0.243243
480052	1	4	CSM2	0.4	0.727273	1.81818	0.142857	1.45012	0.487717	0.243243
480052	1	5	CSM2	0.4	0.727273	1.81818	0.142857	1.04974	0.325742	0.243243
480052	1	6	CSM2	0.4	0.727273	1.81818	0.142857	2.46372	0.814319	0.243243
480052	1	7	CSM2	0.4	0.727273	1.81818	0.142857	3.56622	0.94143	0.243243
480052	1	8	CSM2	0.4	0.727273	1.81818	0.142857	1.40223	1.09494	0.243243
480052	1	2	CSM1	0.4	0.727273	1.81818	0.142857	0.523986	0.219287	0.250108
480052	1	3	CSM1	0.4	0.727273	1.81818	0.142857	0.15322	0.389992	0.250108
480052	1	4	CSM1	0.4	0.727273	1.81818	0.142857	1.44841	0.497548	0.250108
480052	1	5	CSM1	0.4	0.727273	1.81818	0.142857	1.04924	0.342177	0.250108
480052	1	6	CSM1	0.4	0.727273	1.81818	0.142857	2.45799	0.831625	0.250108
480052	1	7	CSM1	0.4	0.727273	1.81818	0.142857	3.54184	0.918471	0.250108
480052	1	8	CSM1	0.4	0.727273	1.81818	0.142857	1.40415	1.11996	0.250108
480052	1	2	CSM3	0.4	0.727273	1.81818	0.142857	0.476193	0.162753	0
480052	1	3	CSM3	0.4	0.727273	1.81818	0.142857	0.12885	0.308879	0
480052	1	4	CSM3	0.4	0.727273	1.81818	0.142857	1.35305	0.457499	0
480052	1	5	CSM3	0.4	0.727273	1.81818	0.142857	0.957624	0.272744	0
480052	1	6	CSM3	0.4	0.727273	1.81818	0.142857	2.27317	0.730889	0
480052	1	7	CSM3	0.4	0.727273	1.81818	0.142857	2.77543	0.78078	0
480052	1	8	CSM3	0.4	0.727273	1.81818	0.142857	1.24938	0.967856	0
480052	1	2	ASM1	0.4	0.727273	1.81818	0.142857	0.4101	0.1887
480052	1	3	ASM1	0.4	0.727273	1.81818	0.142857	0.1937	0.3491
480052	1	4	ASM1	0.4	0.727273	1.81818	0.142857	1.145	0.3947
480052	1	5	ASM1	0.4	0.727273	1.81818	0.142857	0.8161	0.287
480052	1	6	ASM1	0.4	0.727273	1.81818	0.142857	1.939	0.6954
480052	1	7	ASM1	0.4	0.727273	1.81818	0.142857	2.893	0.9159
480052	1	8	ASM1	0.4	0.727273	1.81818	0.142857	1.139	0.9294
480052	1	2	ASM2	0.4	0.727273	1.81818	0.142857	0.4358	0.1976
480052	1	3	ASM2	0.4	0.727273	1.81818	0.142857	-0.1974	0.7374
480052	1	4	ASM2	0.4	0.727273	1.81818	0.142857	1.026	0.5609
480052	1	5	ASM2	0.4	0.727273	1.81818	0.142857	1.036	0.4086
480052	1	6	ASM2	0.4	0.727273	1.81818	0.142857	1.106	1.157
480052	1	7	ASM2	0.4	0.727273	1.81818	0.142857	2.421	1.001
480052	1	8	ASM2	0.4	0.727273	1.81818	0.142857	0.0541	1.241
480060	1	2	CSM2	0.108696	0.714286	6.57143	0	-0.172366	0.094382	0.364079
480060	1	3	CSM2	0.108696	0.714286	6.57143	0	-0.617758	0.300512	0.364079
480060	1	4	CSM2	0.108696	0.714286	6.57143	0	-0.0784	0.132834	0.364079
480060	1	5	CSM2	0.108696	0.714286	6.57143	0	-0.271468	0.287311	0.364079
480060	1	2	CSM1	0.108696	0.714286	6.57143	0	-0.174646	0.0963215	0.380092
480060	1	3	CSM1	0.108696	0.714286	6.57143	0	-0.621566	0.304928	0.380092
480060	1	4	CSM1	0.108696	0.714286	6.57143	0	-0.0799908	0.137448	0.380092
480060	1	5	CSM1	0.108696	0.714286	6.57143	0	-0.275798	0.294646	0.380092
480060	1	2	CSM3	0.108696	0.714286	6.57143	0	-0.143431	0.0724338	0.233426
480060	1	3	CSM3	0.108696	0.714286	6.57143	0	-0.568044	0.251112	0.233426
480060	1	4	CSM3	0.108696	0.714286	6.57143	0	-0.0475442	0.096515	0.233426
480060	1	5	CSM3	0.108696	0.714286	6.57143	0	-0.20729	0.231335	0.233426
480060	1	2	ASM1	0.108696	0.714286	6.57143	0	-0.1518	0.0827
480060	1	3	ASM1	0.108696	0.714286	6.57143	0	-0.3617	0.2268
480060	1	4	ASM1	0.108696	0.714286	6.57143	0	-0.0737	0.1152
480060	1	5	ASM1	0.108696	0.714286	6.57143	0	-0.1685	0.2336
480060	1	2	ASM2	0.108696	0.714286	6.57143	0	-0.1855	0.0972
480060	1	3	ASM2	0.108696	0.714286	6.57143	0	-0.458	0.312
480060	1	4	ASM2	0.108696	0.714286	6.57143	0	-0.0396	0.1003
480060	1	5	ASM2	0.108696	0.714286	6.57143	0	-0.095	0.3932
480074	1	2	CSM2	0.3125	1.25	4	0.5	2.35877	0.50567	0.295838
480074	1	3	CSM2	0.3125	1.25	4	0.5	2.26592	0.27279	0.295838
480074	1	4	CSM2	0.3125	1.25	4	0.5	1.30014	0.381526	0.295838
480074	1	5	CSM2	0.3125	1.25	4	0.5	2.29445	0.616395	0.295838
480074	1	2	CSM1	0.3125	1.25	4	0.5	2.34271	0.528997	0.363619
480074	1	3	CSM1	0.3125	1.25	4	0.5	2.27377	0.294498	0.363619
480074	1	4	CSM1	0.3125	1.25	4	0.5	1.29636	0.439325	0.363619
480074	1	5	CSM1	0.3125	1.25	4	0.5	2.28848	0.651933	0.363619
480074	1	2	CSM3	0.3125	1.25	4	0.5	2.13721	0.455219	0
480074	1	3	CSM3	0.3125	1.25	4	0.5	2.11849	0.235921	0
480074	1	4	CSM3	0.3125	1.25	4	0.5	1.27763	0.278406	0
480074	1	5	CSM3	0.3125	1.25	4	0.5	2.1818	0.545961	0
480074	1	2	ASM1	0.3125	1.25	4	0.5	1.962	0.4187
480074	1	3	ASM1	0.3125	1.25	4	0.5	1.798	0.2522
480074	1	4	ASM1	0.3125	1.25	4	0.5	1.352	0.419
480074	1	5	ASM1	0.3125	1.25	4	0.5	1.779	0.5013
480074	1	2	ASM2	0.3125	1.25	4	0.5	1.569	0.6149
480074	1	3	ASM2	0.3125	1.25	4	0.5	1.822	0.2965
480074	1	4	ASM2	0.3125	1.25	4	0.5	0.9544	0.8681
480074	1	5	ASM2	0.3125	1.25	4	0.5	1.642	0.7646
480629	1	2	CSM2	0.434783	1	2.3	0.234043	1.2041	0.583546	0.76138
480629	1	3	CSM2	0.434783	1	2.3	0.234043	1.68846	0.429511	0.76138
480629	1	4	CSM2	0.434783	1	2.3	0.234043	1.16348	0.519148	0.76138
480629	1	5	CSM2	0.434783	1	2.3	0.234043	2.11735	0.518734	0.76138
480629	1	6	CSM2	0.434783	1	2.3	0.234043	1.39802	0.444422	0.76138
480629	1	7	CSM2	0.434783	1	2.3	0.234043	0.94788	0.837207	0.76138
480629	1	8	CSM2	0.434783	1	2.3	0.234043	1.61718	0.59531	0.76138
480629	1	9	CSM2	0.434783	1	2.3	0.234043	1.56382	0.950917	0.76138
480629	1	10	CSM2	0.434783	1	2.3	0.234043	1.43231	0.41471	0.76138
480629	1	2	CSM1	0.434783	1	2.3	0.234043	1.20718	0.662614	0.869894
480629	1	3	CSM1	0.434783	1	2.3	0.234043	1.69832	0.48251	0.869894
480629	1	4	CSM1	0.434783	1	2.3	0.234043	1.17604	0.581035	0.869894
480629	1	5	CSM1	0.434783	1	2.3	0.234043	2.16151	0.57534	0.869894
480629	1	6	CSM1	0.434783	1	2.3	0.234043	1.45045	0.504424	0.869894
480629	1	7	CSM1	0.434783	1	2.3	0.234043	0.942578	0.941912	0.869894
480629	1	8	CSM1	0.434783	1	2.3	0.234043	1.61582	0.674173	0.869894
480629	1	9	CSM1	0.434783	1	2.3	0.234043	1.57487	1.03956	0.869894
480629	1	10	CSM1	0.434783	1	2.3	0.234043	1.44067	0.471103	0.869894
480629	1	2	CSM3	0.434783	1	2.3	0.234043	1.19024	0.394757	0.491689
480629	1	3	CSM3	0.434783	1	2.3	0.234043	1.62455	0.299284	0.491689
480629	1	4	CSM3	0.434783	1	2.3	0.234043	1.04974	0.378619	0.491689
480629	1	5	CSM3	0.434783	1	2.3	0.234043	2.41359	0.430996	0.491689
480629	1	6	CSM3	0.434783	1	2.3	0.234043	0.493532	0.358104	0.491689
480629	1	7	CSM3	0.434783	1	2.3	0.234043	0.924725	0.567325	0.491689
480629	1	8	CSM3	0.434783	1	2.3	0.234043	1.57928	0.407504	0.491689
480629	1	9	CSM3	0.434783	1	2.3	0.234043	1.49199	0.710718	0.491689
480629	1	10	CSM3	0.434783	1	2.3	0.234043	1.3891	0.280173	0.491689
480629	1	2	ASM1	0.434783	1	2.3	0.234043	1.349	0.392
480629	1	3	ASM1	0.434783	1	2.3	0.234043	1.386	0.2895
480629	1	4	ASM1	0.434783	1	2.3	0.234043	0.5841	0.3667
480629	1	5	ASM1	0.434783	1	2.3	0.234043	1.344	0.3523
480629	1	6	ASM1	0.434783	1	2.3	0.234043	1.475	0.3056
480629	1	7	ASM1	0.434783	1	2.3	0.234043	1.069	0.5633
480629	1	8	ASM1	0.434783	1	2.3	0.234043	1.341	0.3888
480629	1	9	ASM1	0.434783	1	2.3	0.234043	1.544	0.5733
480629	1	10	ASM1	0.434783	1	2.3	0.234043	1.596	0.2963
480629	1	2	ASM2	0.434783	1	2.3	0.234043
480629	1	3	ASM2	0.434783	1	2.3	0.234043
480629	1	4	ASM2	0.434783	1	2.3	0.234043
480629	1	5	ASM2	0.434783	1	2.3	0.234043
480629	1	6	ASM2	0.434783	1	2.3	0.234043
480629	1	7	ASM2	0.434783	1	2.3	0.234043
480629	1	8	ASM2	0.434783	1	2.3	0.234043
480629	1	9	ASM2	0.434783	1	2.3	0.234043
480629	1	10	ASM2	0.434783	1	2.3	0.234043
480666	1	2	CSM2	0.644444	0.674419	1.04651	0.306122	0.682987	0.243066	0.263545
480666	1	3	CSM2	0.644444	0.674419	1.04651	0.306122	0.970756	0.178091	0.263545
480666	1	4	CSM2	0.644444	0.674419	1.04651	0.306122	0.914089	0.292985	0.263545
480666	1	5	CSM2	0.644444	0.674419	1.04651	0.306122	1.47293	0.500227	0.263545
480666	1	6	CSM2	0.644444	0.674419	1.04651	0.306122	0.830753	0.58	0.263545
480666	1	7	CSM2	0.644444	0.674419	1.04651	0.306122	1.61912	0.334981	0.263545
480666	1	8	CSM2	0.644444	0.674419	1.04651	0.306122	2.31089	0.77154	0.263545
480666	1	9	CSM2	0.644444	0.674419	1.04651	0.306122	1.38782	0.712793	0.263545
480666	1	10	CSM2	0.644444	0.674419	1.04651	0.306122	1.07799	0.179981	0.263545
480666	1	11	CSM2	0.644444	0.674419	1.04651	0.306122	1.25472	0.364344	0.263545
480666	1	12	CSM2	0.644444	0.674419	1.04651	0.306122	1.24882	0.442477	0.263545
480666	1	13	CSM2	0.644444	0.674419	1.04651	0.306122	0.0191693	1.30688	0.263545
480666	1	14	CSM2	0.644444	0.674419	1.04651	0.306122	-0.322836	0.806681	0.263545
480666	1	15	CSM2	0.644444	0.674419	1.04651	0.306122	1.38797	0.608239	0.263545
480666	1	16	CSM2	0.644444	0.674419	1.04651	0.306122	0.47721	0.612139	0.263545
480666	1	17	CSM2	0.644444	0.674419	1.04651	0.306122	1.3042	0.415113	0.263545
480666	1	18	CSM2	0.644444	0.674419	1.04651	0.306122	1.24324	0.199121	0.263545
480666	1	19	CSM2	0.644444	0.674419	1.04651	0.306122	1.74144	0.715703	0.263545
480666	1	20	CSM2	0.644444	0.674419	1.04651	0.306122	-1.0824	1.00183	0.263545
480666	1	21	CSM2	0.644444	0.674419	1.04651	0.306122	-0.41975	0.839039	0.263545
480666	1	22	CSM2	0.644444	0.674419	1.04651	0.306122	1.37533	0.422535	0.263545
480666	1	23	CSM2	0.644444	0.674419	1.04651	0.306122	1.26497	0.686954	0.263545
480666	1	24	CSM2	0.644444	0.674419	1.04651	0.306122	1.02507	0.674304	0.263545
480666	1	25	CSM2	0.644444	0.674419	1.04651	0.306122	0.55623	0.805207	0.263545
480666	1	26	CSM2	0.644444	0.674419	1.04651	0.306122	1.40927	1.64732	0.263545
480666	1	27	CSM2	0.644444	0.674419	1.04651	0.306122	1.80168	0.663719	0.263545
480666	1	28	CSM2	0.644444	0.674419	1.04651	0.306122	0.46132	0.89591	0.263545
480666	1	29	CSM2	0.644444	0.674419	1.04651	0.306122	0.606534	0.894679	0.263545
480666	1	2	CSM1	0.644444	0.674419	1.04651	0.306122	0.686421	0.250051	0.269328
480666	1	3	CSM1	0.644444	0.674419	1.04651	0.306122	0.968108	0.186539	0.269328
480666	1	4	CSM1	0.644444	0.674419	1.04651	0.306122	0.915149	0.305553	0.269328
480666	1	5	CSM1	0.644444	0.674419	1.04651	0.306122	1.47032	0.515185	0.269328
480666	1	6	CSM1	0.644444	0.674419	1.04651	0.306122	0.828954	0.590944	0.269328
480666	1	7	CSM1	0.644444	0.674419	1.04651	0.306122	1.61455	0.348144	0.269328
480666	1	8	CSM1	0.644444	0.674419	1.04651	0.306122	2.31221	0.786492	0.269328
480666	1	9	CSM1	0.644444	0.674419	1.04651	0.306122	1.39654	0.722769	0.269328
480666	1	10	CSM1	0.644444	0.674419	1.04651	0.306122	1.07555	0.187949	0.269328
480666	1	11	CSM1	0.644444	0.674419	1.04651	0.306122	1.25421	0.378574	0.269328
480666	1	12	CSM1	0.644444	0.674419	1.04651	0.306122	1.24944	0.459193	0.269328
480666	1	13	CSM1	0.644444	0.674419	1.04651	0.306122	0.00336896	1.29342	0.269328
480666	1	14	CSM1	0.644444	0.674419	1.04651	0.306122	-0.321433	0.81645	0.269328
480666	1	15	CSM1	0.644444	0.674419	1.04651	0.306122	1.38119	0.624264	0.269328
480666	1	16	CSM1	0.644444	0.674419	1.04651	0.306122	0.472695	0.628947	0.269328
480666	1	17	CSM1	0.644444	0.674419	1.04651	0.306122	1.30517	0.422992	0.269328
480666	1	18	CSM1	0.644444	0.674419	1.04651	0.306122	1.24407	0.207545	0.269328
480666	1	19	CSM1	0.644444	0.674419	1.04651	0.306122	1.74599	0.725676	0.269328
480666	1	20	CSM1	0.644444	0.674419	1.04651	0.306122	-1.0957	1.02239	0.269328
480666	1	21	CSM1	0.644444	0.674419	1.04651	0.306122	-0.39213	0.844424	0.269328
480666	1	22	CSM1	0.644444	0.674419	1.04651	0.306122	1.37878	0.446111	0.269328
480666	1	23	CSM1	0.644444	0.674419	1.04651	0.306122	1.27394	0.697729	0.269328
480666	1	24	CSM1	0.644444	0.674419	1.04651	0.306122	1.03538	0.691223	0.269328
480666	1	25	CSM1	0.644444	0.674419	1.04651	0.306122	0.55823	0.806799	0.269328
480666	1	26	CSM1	0.644444	0.674419	1.04651	0.306122	1.45931	1.63491	0.269328
480666	1	27	CSM1	0.644444	0.674419	1.04651	0.306122	1.80775	0.67537	0.269328
480666	1	28	CSM1	0.644444	0.674419	1.04651	0.306122	0.455911	0.903255	0.269328
480666	1	29	CSM1	0.644444	0.674419	1.04651	0.306122	0.605947	0.901306	0.269328
480666	1	2	CSM3	0.644444	0.674419	1.04651	0.306122	0.654926	0.22948	0.228997
480666	1	3	CSM3	0.644444	0.674419	1.04651	0.306122	0.931722	0.160751	0.228997
480666	1	4	CSM3	0.644444	0.674419	1.04651	0.306122	0.875728	0.265735	0.228997
480666	1	5	CSM3	0.644444	0.674419	1.04651	0.306122	1.41409	0.457943	0.228997
480666	1	6	CSM3	0.644444	0.674419	1.04651	0.306122	0.765315	0.53797	0.228997
480666	1	7	CSM3	0.644444	0.674419	1.04651	0.306122	1.57173	0.305793	0.228997
480666	1	8	CSM3	0.644444	0.674419	1.04651	0.306122	2.20463	0.728574	0.228997
480666	1	9	CSM3	0.644444	0.674419	1.04651	0.306122	1.33281	0.67135	0.228997
480666	1	10	CSM3	0.644444	0.674419	1.04651	0.306122	1.02598	0.162656	0.228997
480666	1	11	CSM3	0.644444	0.674419	1.04651	0.306122	1.21417	0.32673	0.228997
480666	1	12	CSM3	0.644444	0.674419	1.04651	0.306122	1.17634	0.394409	0.228997
480666	1	13	CSM3	0.644444	0.674419	1.04651	0.306122	-1.95399e-14	1.15679	0.228997
480666	1	14	CSM3	0.644444	0.674419	1.04651	0.306122	-0.300586	0.762905	0.228997
480666	1	15	CSM3	0.644444	0.674419	1.04651	0.306122	1.32323	0.570667	0.228997
480666	1	16	CSM3	0.644444	0.674419	1.04651	0.306122	0.459532	0.578133	0.228997
480666	1	17	CSM3	0.644444	0.674419	1.04651	0.306122	1.2421	0.402059	0.228997
480666	1	18	CSM3	0.644444	0.674419	1.04651	0.306122	1.17078	0.181122	0.228997
480666	1	19	CSM3	0.644444	0.674419	1.04651	0.306122	1.66332	0.678656	0.228997
480666	1	20	CSM3	0.644444	0.674419	1.04651	0.306122	-0.967657	0.903386	0.228997
480666	1	21	CSM3	0.644444	0.674419	1.04651	0.306122	-0.410823	0.782619	0.228997
480666	1	22	CSM3	0.644444	0.674419	1.04651	0.306122	1.11957	0.391774	0.228997
480666	1	23	CSM3	0.644444	0.674419	1.04651	0.306122	1.2185	0.648108	0.228997
480666	1	24	CSM3	0.644444	0.674419	1.04651	0.306122	0.983941	0.627398	0.228997
480666	1	25	CSM3	0.644444	0.674419	1.04651	0.306122	0.518794	0.760677	0.228997
480666	1	26	CSM3	0.644444	0.674419	1.04651	0.306122	0.479328	1.19931	0.228997
480666	1	27	CSM3	0.644444	0.674419	1.04651	0.306122	1.74047	0.628926	0.228997
480666	1	28	CSM3	0.644444	0.674419	1.04651	0.306122	0.419355	0.835098	0.228997
480666	1	29	CSM3	0.644444	0.674419	1.04651	0.306122	0.568391	0.834202	0.228997
480666	1	2	ASM1	0.644444	0.674419	1.04651	0.306122	0.6962	0.1554
480666	1	3	ASM1	0.644444	0.674419	1.04651	0.306122	0.9105	0.1127
480666	1	4	ASM1	0.644444	0.674419	1.04651	0.306122	0.8677	0.1866
480666	1	5	ASM1	0.644444	0.674419	1.04651	0.306122	1.371	0.3482
480666	1	6	ASM1	0.644444	0.674419	1.04651	0.306122	0.6209	0.4245
480666	1	7	ASM1	0.644444	0.674419	1.04651	0.306122	1.505	0.2295
480666	1	8	ASM1	0.644444	0.674419	1.04651	0.306122	1.897	0.6009
480666	1	9	ASM1	0.644444	0.674419	1.04651	0.306122	1.359	0.5233
480666	1	10	ASM1	0.644444	0.674419	1.04651	0.306122	0.9751	0.113
480666	1	11	ASM1	0.644444	0.674419	1.04651	0.306122	1.184	0.2394
480666	1	12	ASM1	0.644444	0.674419	1.04651	0.306122	1.082	0.2803
480666	1	13	ASM1	0.644444	0.674419	1.04651	0.306122	-0.2823	0.9149
480666	1	14	ASM1	0.644444	0.674419	1.04651	0.306122	-0.1527	0.632
480666	1	15	ASM1	0.644444	0.674419	1.04651	0.306122	1.051	0.4449
480666	1	16	ASM1	0.644444	0.674419	1.04651	0.306122	0.5457	0.4292
480666	1	17	ASM1	0.644444	0.674419	1.04651	0.306122	0.9368	0.2608
480666	1	18	ASM1	0.644444	0.674419	1.04651	0.306122	1.119	0.1253
480666	1	19	ASM1	0.644444	0.674419	1.04651	0.306122	1.065	0.4648
480666	1	20	ASM1	0.644444	0.674419	1.04651	0.306122	-0.9076	0.8754
480666	1	21	ASM1	0.644444	0.674419	1.04651	0.306122	-0.2705	0.5446
480666	1	22	ASM1	0.644444	0.674419	1.04651	0.306122	0.9369	0.2535
480666	1	23	ASM1	0.644444	0.674419	1.04651	0.306122	1.495	0.5016
480666	1	24	ASM1	0.644444	0.674419	1.04651	0.306122	1.032	0.4663
480666	1	25	ASM1	0.644444	0.674419	1.04651	0.306122	0.7036	0.3805
480666	1	26	ASM1	0.644444	0.674419	1.04651	0.306122	-0.116	0.8659
480666	1	27	ASM1	0.644444	0.674419	1.04651	0.306122	1.594	0.4921
480666	1	28	ASM1	0.644444	0.674419	1.04651	0.306122	0.621	0.412
480666	1	29	ASM1	0.644444	0.674419	1.04651	0.306122	0.7648	0.4105
480666	1	2	ASM2	0.644444	0.674419	1.04651	0.306122
480666	1	3	ASM2	0.644444	0.674419	1.04651	0.306122
480666	1	4	ASM2	0.644444	0.674419	1.04651	0.306122
480666	1	5	ASM2	0.644444	0.674419	1.04651	0.306122
480666	1	6	ASM2	0.644444	0.674419	1.04651	0.306122
480666	1	7	ASM2	0.644444	0.674419	1.04651	0.306122
480666	1	8	ASM2	0.644444	0.674419	1.04651	0.306122
480666	1	9	ASM2	0.644444	0.674419	1.04651	0.306122
480666	1	10	ASM2	0.644444	0.674419	1.04651	0.306122
480666	1	11	ASM2	0.644444	0.674419	1.04651	0.306122
480666	1	12	ASM2	0.644444	0.674419	1.04651	0.306122
480666	1	13	ASM2	0.644444	0.674419	1.04651	0.306122
480666	1	14	ASM2	0.644444	0.674419	1.04651	0.306122
480666	1	15	ASM2	0.644444	0.674419	1.04651	0.306122
480666	1	16	ASM2	0.644444	0.674419	1.04651	0.306122
480666	1	17	ASM2	0.644444	0.674419	1.04651	0.306122
480666	1	18	ASM2	0.644444	0.674419	1.04651	0.306122
480666	1	19	ASM2	0.644444	0.674419	1.04651	0.306122
480666	1	20	ASM2	0.644444	0.674419	1.04651	0.306122
480666	1	21	ASM2	0.644444	0.674419	1.04651	0.306122
480666	1	22	ASM2	0.644444	0.674419	1.04651	0.306122
480666	1	23	ASM2	0.644444	0.674419	1.04651	0.306122
480666	1	24	ASM2	0.644444	0.674419	1.04651	0.306122
480666	1	25	ASM2	0.644444	0.674419	1.04651	0.306122
480666	1	26	ASM2	0.644444	0.674419	1.04651	0.306122
480666	1	27	ASM2	0.644444	0.674419	1.04651	0.306122
480666	1	28	ASM2	0.644444	0.674419	1.04651	0.306122
480666	1	29	ASM2	0.644444	0.674419	1.04651	0.306122
480706	1	2	CSM2	0.625	1	1.6	0.105263	-0.230227	0.431967	0.34244
480706	1	3	CSM2	0.625	1	1.6	0.105263	-1.55475	0.315739	0.34244
480706	1	4	CSM2	0.625	1	1.6	0.105263	-1.96918	0.576506	0.34244
480706	1	5	CSM2	0.625	1	1.6	0.105263	-0.318237	0.288859	0.34244
480706	1	2	CSM1	0.625	1	1.6	0.105263	-0.26453	0.502422	0.426012
480706	1	3	CSM1	0.625	1	1.6	0.105263	-1.56228	0.377152	0.426012
480706	1	4	CSM1	0.625	1	1.6	0.105263	-1.96261	0.64486	0.426012
480706	1	5	CSM1	0.625	1	1.6	0.105263	-0.324466	0.34504	0.426012
480706	1	2	CSM3	0.625	1	1.6	0.105263	-0.228887	0.389413	0.322112
480706	1	3	CSM3	0.625	1	1.6	0.105263	-1.52846	0.290054	0.322112
480706	1	4	CSM3	0.625	1	1.6	0.105263	-1.92991	0.530091	0.322112
480706	1	5	CSM3	0.625	1	1.6	0.105263	-0.316077	0.262246	0.322112
480706	1	2	ASM1	0.625	1	1.6	0.105263	0.0521	0.3234
480706	1	3	ASM1	0.625	1	1.6	0.105263	-1.352	0.252
480706	1	4	ASM1	0.625	1	1.6	0.105263	-1.659	0.5604
480706	1	5	ASM1	0.625	1	1.6	0.105263	-0.291	0.2568
480706	1	2	ASM2	0.625	1	1.6	0.105263	-0.0592	0.5765
480706	1	3	ASM2	0.625	1	1.6	0.105263	-1.36	0.4145
480706	1	4	ASM2	0.625	1	1.6	0.105263	-1.009	1.458
480706	1	5	ASM2	0.625	1	1.6	0.105263	-0.3213	0.4168
480804	1	2	CSM2	0.315789	0.857143	2.71429	0.657895	-1.6198	0.667902	1.10187
480804	1	3	CSM2	0.315789	0.857143	2.71429	0.657895	-2.18772	0.835778	1.10187
480804	1	4	CSM2	0.315789	0.857143	2.71429	0.657895	-1.59884	0.746675	1.10187
480804	1	5	CSM2	0.315789	0.857143	2.71429	0.657895	-1.15389	1.01077	1.10187
480804	1	6	CSM2	0.315789	0.857143	2.71429	0.657895	-1.53678	0.912806	1.10187
480804	1	2	CSM1	0.315789	0.857143	2.71429	0.657895	-1.67255	0.857601	1.48681
480804	1	3	CSM1	0.315789	0.857143	2.71429	0.657895	-2.21449	1.0441	1.48681
480804	1	4	CSM1	0.315789	0.857143	2.71429	0.657895	-1.60745	0.984016	1.48681
480804	1	5	CSM1	0.315789	0.857143	2.71429	0.657895	-1.1729	1.31243	1.48681
480804	1	6	CSM1	0.315789	0.857143	2.71429	0.657895	-1.51517	1.18638	1.48681
480804	1	2	CSM3	0.315789	0.857143	2.71429	0.657895	-1.50325	0.581487	0.919796
480804	1	3	CSM3	0.315789	0.857143	2.71429	0.657895	-1.94235	0.680001	0.919796
480804	1	4	CSM3	0.315789	0.857143	2.71429	0.657895	-1.57167	0.618003	0.919796
480804	1	5	CSM3	0.315789	0.857143	2.71429	0.657895	-1.09137	0.865629	0.919796
480804	1	6	CSM3	0.315789	0.857143	2.71429	0.657895	-1.56533	0.753701	0.919796
480804	1	2	ASM1	0.315789	0.857143	2.71429	0.657895	-1.666	0.4859
480804	1	3	ASM1	0.315789	0.857143	2.71429	0.657895	-1.725	0.6596
480804	1	4	ASM1	0.315789	0.857143	2.71429	0.657895	-1.449	0.5086
480804	1	5	ASM1	0.315789	0.857143	2.71429	0.657895	-1.506	0.6933
480804	1	6	ASM1	0.315789	0.857143	2.71429	0.657895	-1.34	0.5761
480804	1	2	ASM2	0.315789	0.857143	2.71429	0.657895	-1.815	0.6193
480804	1	3	ASM2	0.315789	0.857143	2.71429	0.657895	-1.294	0.96
480804	1	4	ASM2	0.315789	0.857143	2.71429	0.657895	-1.645	0.5816
480804	1	5	ASM2	0.315789	0.857143	2.71429	0.657895	-1.427	1.14
480804	1	6	ASM2	0.315789	0.857143	2.71429	0.657895	-1.582	0.6718
480931	1	2	CSM2	0.461538	0.857143	1.85714	0.296296	0.172148	0.316582	0.290056
480931	1	3	CSM2	0.461538	0.857143	1.85714	0.296296	0.141533	0.320983	0.290056
480931	1	4	CSM2	0.461538	0.857143	1.85714	0.296296	0.0544872	0.589923	0.290056
480931	1	5	CSM2	0.461538	0.857143	1.85714	0.296296	0.255872	0.318402	0.290056
480931	1	6	CSM2	0.461538	0.857143	1.85714	0.296296	0.0371796	0.218346	0.290056
480931	1	2	CSM1	0.461538	0.857143	1.85714	0.296296	0.169124	0.386211	0.356216
480931	1	3	CSM1	0.461538	0.857143	1.85714	0.296296	0.144254	0.367697	0.356216
480931	1	4	CSM1	0.461538	0.857143	1.85714	0.296296	0.0472299	0.686973	0.356216
480931	1	5	CSM1	0.461538	0.857143	1.85714	0.296296	0.250067	0.386229	0.356216
480931	1	6	CSM1	0.461538	0.857143	1.85714	0.296296	0.0400176	0.272335	0.356216
480931	1	2	CSM3	0.461538	0.857143	1.85714	0.296296	0.173544	0.233178	0.212981
480931	1	3	CSM3	0.461538	0.857143	1.85714	0.296296	0.134203	0.275447	0.212981
480931	1	4	CSM3	0.461538	0.857143	1.85714	0.296296	0.0435419	0.497019	0.212981
480931	1	5	CSM3	0.461538	0.857143	1.85714	0.296296	0.269549	0.248518	0.212981
480931	1	6	CSM3	0.461538	0.857143	1.85714	0.296296	0.0265851	0.160869	0.212981
480931	1	2	ASM1	0.461538	0.857143	1.85714	0.296296	0.0733	0.3065
480931	1	3	ASM1	0.461538	0.857143	1.85714	0.296296	-0.1046	0.267
480931	1	4	ASM1	0.461538	0.857143	1.85714	0.296296	-0.185	0.4686
480931	1	5	ASM1	0.461538	0.857143	1.85714	0.296296	0.0518	0.2929
480931	1	6	ASM1	0.461538	0.857143	1.85714	0.296296	0.0504	0.2111
480931	1	2	ASM2	0.461538	0.857143	1.85714	0.296296
480931	1	3	ASM2	0.461538	0.857143	1.85714	0.296296
480931	1	4	ASM2	0.461538	0.857143	1.85714	0.296296
480931	1	5	ASM2	0.461538	0.857143	1.85714	0.296296
480931	1	6	ASM2	0.461538	0.857143	1.85714	0.296296
480935	1	2	CSM2	0.625	1	1.6	0	0.648948	0.631219	0.571257
480935	1	3	CSM2	0.625	1	1.6	0	-0.770635	0.485326	0.571257
480935	1	4	CSM2	0.625	1	1.6	0	-1.56924	0.842849	0.571257
480935	1	5	CSM2	0.625	1	1.6	0	-0.611181	1.09224	0.571257
480935	1	2	CSM1	0.625	1	1.6	0	0.761359	1.66195	1.70571
480935	1	3	CSM1	0.625	1	1.6	0	-1.0132	1.21043	1.70571
480935	1	4	CSM1	0.625	1	1.6	0	-1.72552	2.13481	1.70571
480935	1	5	CSM1	0.625	1	1.6	0	-0.585455	2.34515	1.70571
480935	1	2	CSM3	0.625	1	1.6	0	0.630659	0.55457	0.535047
480935	1	3	CSM3	0.625	1	1.6	0	-0.666618	0.397709	0.535047
480935	1	4	CSM3	0.625	1	1.6	0	-1.42094	0.745875	0.535047
480935	1	5	CSM3	0.625	1	1.6	0	-0.559616	0.95772	0.535047
480935	1	2	ASM1	0.625	1	1.6	0	0.1442	0.7794
480935	1	3	ASM1	0.625	1	1.6	0	-0.3816	0.5053
480935	1	4	ASM1	0.625	1	1.6	0	-1.051	0.8956
480935	1	5	ASM1	0.625	1	1.6	0	-0.4854	0.9974
480935	1	2	ASM2	0.625	1	1.6	0	-0.0259	1.036
480935	1	3	ASM2	0.625	1	1.6	0	-0.475	0.9062
480935	1	4	ASM2	0.625	1	1.6	0	-1.189	1.152
480935	1	5	ASM2	0.625	1	1.6	0	-0.7554	1.282
480967	1	2	CSM2	0.433333	0.356164	0.821918	0.013245	-0.744647	0.159656	0.317274
480967	1	3	CSM2	0.433333	0.356164	0.821918	0.013245	0.288133	0.224046	0.317274
480967	1	4	CSM2	0.433333	0.356164	0.821918	0.013245	-0.651897	0.247142	0.317274
480967	1	5	CSM2	0.433333	0.356164	0.821918	0.013245	-1.29958	0.217284	0.317274
480967	1	6	CSM2	0.433333	0.356164	0.821918	0.013245	-0.146455	0.301876	0.317274
480967	1	7	CSM2	0.433333	0.356164	0.821918	0.013245	-0.791887	0.229773	0.317274
480967	1	8	CSM2	0.433333	0.356164	0.821918	0.013245	0.302911	0.314934	0.317274
480967	1	9	CSM2	0.433333	0.356164	0.821918	0.013245	-1.1187	0.414644	0.317274
480967	1	10	CSM2	0.433333	0.356164	0.821918	0.013245	-0.305675	0.265064	0.317274
480967	1	11	CSM2	0.433333	0.356164	0.821918	0.013245	-0.417578	0.184626	0.317274
480967	1	12	CSM2	0.433333	0.356164	0.821918	0.013245	-0.843362	0.288192	0.317274
480967	1	13	CSM2	0.433333	0.356164	0.821918	0.013245	-1.22877	0.268878	0.317274
480967	1	14	CSM2	0.433333	0.356164	0.821918	0.013245	-1.1076	0.615602	0.317274
480967	1	15	CSM2	0.433333	0.356164	0.821918	0.013245	-0.509601	0.238456	0.317274
480967	1	16	CSM2	0.433333	0.356164	0.821918	0.013245	-0.914665	0.672679	0.317274
480967	1	17	CSM2	0.433333	0.356164	0.821918	0.013245	-0.528999	0.61791	0.317274
480967	1	18	CSM2	0.433333	0.356164	0.821918	0.013245	-1.57963	0.526322	0.317274
480967	1	19	CSM2	0.433333	0.356164	0.821918	0.013245	-0.0544289	0.69488	0.317274
480967	1	20	CSM2	0.433333	0.356164	0.821918	0.013245	-1.10071	0.638816	0.317274
480967	1	21	CSM2	0.433333	0.356164	0.821918	0.013245	-0.773707	0.692095	0.317274
480967	1	22	CSM2	0.433333	0.356164	0.821918	0.013245	-0.81725	0.657236	0.317274
480967	1	23	CSM2	0.433333	0.356164	0.821918	0.013245	-0.785799	0.654569	0.317274
480967	1	24	CSM2	0.433333	0.356164	0.821918	0.013245	-0.00200126	0.76768	0.317274
480967	1	25	CSM2	0.433333	0.356164	0.821918	0.013245	0.240484	0.807865	0.317274
480967	1	26	CSM2	0.433333	0.356164	0.821918	0.013245	-0.712434	0.696907	0.317274
480967	1	2	CSM1	0.433333	0.356164	0.821918	0.013245	-0.747838	0.163139	0.337814
480967	1	3	CSM1	0.433333	0.356164	0.821918	0.013245	0.291232	0.228871	0.337814
480967	1	4	CSM1	0.433333	0.356164	0.821918	0.013245	-0.657018	0.2538	0.337814
480967	1	5	CSM1	0.433333	0.356164	0.821918	0.013245	-1.30381	0.224857	0.337814
480967	1	6	CSM1	0.433333	0.356164	0.821918	0.013245	-0.153076	0.310186	0.337814
480967	1	7	CSM1	0.433333	0.356164	0.821918	0.013245	-0.79741	0.23676	0.337814
480967	1	8	CSM1	0.433333	0.356164	0.821918	0.013245	0.300391	0.323586	0.337814
480967	1	9	CSM1	0.433333	0.356164	0.821918	0.013245	-1.12683	0.426239	0.337814
480967	1	10	CSM1	0.433333	0.356164	0.821918	0.013245	-0.312414	0.272446	0.337814
480967	1	11	CSM1	0.433333	0.356164	0.821918	0.013245	-0.418485	0.189519	0.337814
480967	1	12	CSM1	0.433333	0.356164	0.821918	0.013245	-0.844364	0.297133	0.337814
480967	1	13	CSM1	0.433333	0.356164	0.821918	0.013245	-1.24116	0.278102	0.337814
480967	1	14	CSM1	0.433333	0.356164	0.821918	0.013245	-1.11885	0.621583	0.337814
480967	1	15	CSM1	0.433333	0.356164	0.821918	0.013245	-0.511606	0.245169	0.337814
480967	1	16	CSM1	0.433333	0.356164	0.821918	0.013245	-0.923731	0.676412	0.337814
480967	1	17	CSM1	0.433333	0.356164	0.821918	0.013245	-0.52872	0.628521	0.337814
480967	1	18	CSM1	0.433333	0.356164	0.821918	0.013245	-1.58095	0.540562	0.337814
480967	1	19	CSM1	0.433333	0.356164	0.821918	0.013245	-0.0517358	0.702092	0.337814
480967	1	20	CSM1	0.433333	0.356164	0.821918	0.013245	-1.10503	0.650202	0.337814
480967	1	21	CSM1	0.433333	0.356164	0.821918	0.013245	-0.776697	0.703459	0.337814
480967	1	22	CSM1	0.433333	0.356164	0.821918	0.013245	-0.822958	0.665573	0.337814
480967	1	23	CSM1	0.433333	0.356164	0.821918	0.013245	-0.777488	0.666279	0.337814
480967	1	24	CSM1	0.433333	0.356164	0.821918	0.013245	0.00376158	0.773056	0.337814
480967	1	25	CSM1	0.433333	0.356164	0.821918	0.013245	0.24202	0.808265	0.337814
480967	1	26	CSM1	0.433333	0.356164	0.821918	0.013245	-0.712317	0.705159	0.337814
480967	1	2	CSM3	0.433333	0.356164	0.821918	0.013245	-0.656129	0.13339	0.164586
480967	1	3	CSM3	0.433333	0.356164	0.821918	0.013245	0.300983	0.189637	0.164586
480967	1	4	CSM3	0.433333	0.356164	0.821918	0.013245	-0.537522	0.204704	0.164586
480967	1	5	CSM3	0.433333	0.356164	0.821918	0.013245	-1.13299	0.178311	0.164586
480967	1	6	CSM3	0.433333	0.356164	0.821918	0.013245	-0.0218741	0.247394	0.164586
480967	1	7	CSM3	0.433333	0.356164	0.821918	0.013245	-0.67704	0.186141	0.164586
480967	1	8	CSM3	0.433333	0.356164	0.821918	0.013245	0.345679	0.270022	0.164586
480967	1	9	CSM3	0.433333	0.356164	0.821918	0.013245	-0.95205	0.328405	0.164586
480967	1	10	CSM3	0.433333	0.356164	0.821918	0.013245	-0.123123	0.207105	0.164586
480967	1	11	CSM3	0.433333	0.356164	0.821918	0.013245	-0.388957	0.152159	0.164586
480967	1	12	CSM3	0.433333	0.356164	0.821918	0.013245	-0.682222	0.230031	0.164586
480967	1	13	CSM3	0.433333	0.356164	0.821918	0.013245	-0.893168	0.2103	0.164586
480967	1	14	CSM3	0.433333	0.356164	0.821918	0.013245	-1.05337	0.540066	0.164586
480967	1	15	CSM3	0.433333	0.356164	0.821918	0.013245	-0.450643	0.206733	0.164586
480967	1	16	CSM3	0.433333	0.356164	0.821918	0.013245	-0.859045	0.595967	0.164586
480967	1	17	CSM3	0.433333	0.356164	0.821918	0.013245	-0.537334	0.544385	0.164586
480967	1	18	CSM3	0.433333	0.356164	0.821918	0.013245	-1.54971	0.45279	0.164586
480967	1	19	CSM3	0.433333	0.356164	0.821918	0.013245	-0.0893089	0.615453	0.164586
480967	1	20	CSM3	0.433333	0.356164	0.821918	0.013245	-0.878884	0.578824	0.164586
480967	1	21	CSM3	0.433333	0.356164	0.821918	0.013245	-0.550285	0.603496	0.164586
480967	1	22	CSM3	0.433333	0.356164	0.821918	0.013245	-0.611404	0.59545	0.164586
480967	1	23	CSM3	0.433333	0.356164	0.821918	0.013245	-0.576313	0.594415	0.164586
480967	1	24	CSM3	0.433333	0.356164	0.821918	0.013245	-1.11022e-15	0.678141	0.164586
480967	1	25	CSM3	0.433333	0.356164	0.821918	0.013245	0.223144	0.714056	0.164586
480967	1	26	CSM3	0.433333	0.356164	0.821918	0.013245	-0.673309	0.610287	0.164586
480967	1	2	ASM1	0.433333	0.356164	0.821918	0.013245	-0.6677	0.1107
480967	1	3	ASM1	0.433333	0.356164	0.821918	0.013245	0.2752	0.1631
480967	1	4	ASM1	0.433333	0.356164	0.821918	0.013245	-0.5148	0.1754
480967	1	5	ASM1	0.433333	0.356164	0.821918	0.013245	-1.084	0.1309
480967	1	6	ASM1	0.433333	0.356164	0.821918	0.013245	-0.0521	0.2103
480967	1	7	ASM1	0.433333	0.356164	0.821918	0.013245	-0.7124	0.1439
480967	1	8	ASM1	0.433333	0.356164	0.821918	0.013245	0.3086	0.238
480967	1	9	ASM1	0.433333	0.356164	0.821918	0.013245	-0.9365	0.2542
480967	1	10	ASM1	0.433333	0.356164	0.821918	0.013245	-0.1416	0.171
480967	1	11	ASM1	0.433333	0.356164	0.821918	0.013245	-0.412	0.1279
480967	1	12	ASM1	0.433333	0.356164	0.821918	0.013245	-0.7323	0.1876
480967	1	13	ASM1	0.433333	0.356164	0.821918	0.013245	-0.9764	0.1563
480967	1	14	ASM1	0.433333	0.356164	0.821918	0.013245	-1.222	0.4611
480967	1	15	ASM1	0.433333	0.356164	0.821918	0.013245	-0.5962	0.1672
480967	1	16	ASM1	0.433333	0.356164	0.821918	0.013245	-1.211	0.5325
480967	1	17	ASM1	0.433333	0.356164	0.821918	0.013245	-0.6167	0.5069
480967	1	18	ASM1	0.433333	0.356164	0.821918	0.013245	-1.635	0.3828
480967	1	19	ASM1	0.433333	0.356164	0.821918	0.013245	-0.1573	0.6001
480967	1	20	ASM1	0.433333	0.356164	0.821918	0.013245	-1.216	0.518
480967	1	21	ASM1	0.433333	0.356164	0.821918	0.013245	-0.7126	0.5698
480967	1	22	ASM1	0.433333	0.356164	0.821918	0.013245	-0.9385	0.5452
480967	1	23	ASM1	0.433333	0.356164	0.821918	0.013245	-0.9082	0.5454
480967	1	24	ASM1	0.433333	0.356164	0.821918	0.013245	-0.1801	0.5965
480967	1	25	ASM1	0.433333	0.356164	0.821918	0.013245	0.051	0.6473
480967	1	26	ASM1	0.433333	0.356164	0.821918	0.013245	-0.8596	0.4892
480967	1	2	ASM2	0.433333	0.356164	0.821918	0.013245
480967	1	3	ASM2	0.433333	0.356164	0.821918	0.013245
480967	1	4	ASM2	0.433333	0.356164	0.821918	0.013245
480967	1	5	ASM2	0.433333	0.356164	0.821918	0.013245
480967	1	6	ASM2	0.433333	0.356164	0.821918	0.013245
480967	1	7	ASM2	0.433333	0.356164	0.821918	0.013245
480967	1	8	ASM2	0.433333	0.356164	0.821918	0.013245
480967	1	9	ASM2	0.433333	0.356164	0.821918	0.013245
480967	1	10	ASM2	0.433333	0.356164	0.821918	0.013245
480967	1	11	ASM2	0.433333	0.356164	0.821918	0.013245
480967	1	12	ASM2	0.433333	0.356164	0.821918	0.013245
480967	1	13	ASM2	0.433333	0.356164	0.821918	0.013245
480967	1	14	ASM2	0.433333	0.356164	0.821918	0.013245
480967	1	15	ASM2	0.433333	0.356164	0.821918	0.013245
480967	1	16	ASM2	0.433333	0.356164	0.821918	0.013245
480967	1	17	ASM2	0.433333	0.356164	0.821918	0.013245
480967	1	18	ASM2	0.433333	0.356164	0.821918	0.013245
480967	1	19	ASM2	0.433333	0.356164	0.821918	0.013245
480967	1	20	ASM2	0.433333	0.356164	0.821918	0.013245
480967	1	21	ASM2	0.433333	0.356164	0.821918	0.013245
480967	1	22	ASM2	0.433333	0.356164	0.821918	0.013245
480967	1	23	ASM2	0.433333	0.356164	0.821918	0.013245
480967	1	24	ASM2	0.433333	0.356164	0.821918	0.013245
480967	1	25	ASM2	0.433333	0.356164	0.821918	0.013245
480967	1	26	ASM2	0.433333	0.356164	0.821918	0.013245
481147	1	2	CSM2	0.8	1.33333	1.66667	0.1	1.6694	0.406225	0.360837
481147	1	3	CSM2	0.8	1.33333	1.66667	0.1	0.798755	0.402258	0.360837
481147	1	4	CSM2	0.8	1.33333	1.66667	0.1	1.25596	0.538076	0.360837
481147	1	2	CSM1	0.8	1.33333	1.66667	0.1	1.68376	1.38868	1.18837
481147	1	3	CSM1	0.8	1.33333	1.66667	0.1	0.803581	1.37721	1.18837
481147	1	4	CSM1	0.8	1.33333	1.66667	0.1	1.25601	1.9274	1.18837
481147	1	2	CSM3	0.8	1.33333	1.66667	0.1	1.60946	0.288856	0.183381
481147	1	3	CSM3	0.8	1.33333	1.66667	0.1	0.790402	0.281405	0.183381
481147	1	4	CSM3	0.8	1.33333	1.66667	0.1	1.23692	0.354843	0.183381
481147	1	2	ASM1	0.8	1.33333	1.66667	0.1	1.714	0.2951
481147	1	3	ASM1	0.8	1.33333	1.66667	0.1	0.8879	0.3023
481147	1	4	ASM1	0.8	1.33333	1.66667	0.1	0.9061	0.3675
481147	1	2	ASM2	0.8	1.33333	1.66667	0.1	1.762	0.8316
481147	1	3	ASM2	0.8	1.33333	1.66667	0.1	1.034	0.7931
481147	1	4	ASM2	0.8	1.33333	1.66667	0.1	1.79	1.747
481150	1	2	CSM2	0.275	0.611111	2.22222	0	-0.705274	0.160809	0.207872
481150	1	3	CSM2	0.275	0.611111	2.22222	0	0.00267915	0.230547	0.207872
481150	1	4	CSM2	0.275	0.611111	2.22222	0	-0.549558	0.236933	0.207872
481150	1	5	CSM2	0.275	0.611111	2.22222	0	-0.262369	0.223139	0.207872
481150	1	6	CSM2	0.275	0.611111	2.22222	0	0.575313	0.248428	0.207872
481150	1	7	CSM2	0.275	0.611111	2.22222	0	-0.606639	0.247462	0.207872
481150	1	8	CSM2	0.275	0.611111	2.22222	0	0.18327	0.222445	0.207872
481150	1	9	CSM2	0.275	0.611111	2.22222	0	-0.277915	0.243923	0.207872
481150	1	10	CSM2	0.275	0.611111	2.22222	0	-1.27449	0.294462	0.207872
481150	1	11	CSM2	0.275	0.611111	2.22222	0	-2.91163	0.707612	0.207872
481150	1	2	CSM1	0.275	0.611111	2.22222	0	-0.696653	0.166977	0.191693
481150	1	3	CSM1	0.275	0.611111	2.22222	0	0.00483572	0.226583	0.191693
481150	1	4	CSM1	0.275	0.611111	2.22222	0	-0.551397	0.243464	0.191693
481150	1	5	CSM1	0.275	0.611111	2.22222	0	-0.262438	0.217805	0.191693
481150	1	6	CSM1	0.275	0.611111	2.22222	0	0.574332	0.245827	0.191693
481150	1	7	CSM1	0.275	0.611111	2.22222	0	-0.59206	0.252908	0.191693
481150	1	8	CSM1	0.275	0.611111	2.22222	0	0.17499	0.225614	0.191693
481150	1	9	CSM1	0.275	0.611111	2.22222	0	-0.277861	0.25152	0.191693
481150	1	10	CSM1	0.275	0.611111	2.22222	0	-1.27463	0.298583	0.191693
481150	1	11	CSM1	0.275	0.611111	2.22222	0	-2.89742	0.723252	0.191693
481150	1	2	CSM3	0.275	0.611111	2.22222	0	-0.678964	0.145617	0.155161
481150	1	3	CSM3	0.275	0.611111	2.22222	0	0.00515408	0.208499	0.155161
481150	1	4	CSM3	0.275	0.611111	2.22222	0	-0.53603	0.209598	0.155161
481150	1	5	CSM3	0.275	0.611111	2.22222	0	-0.248346	0.199082	0.155161
481150	1	6	CSM3	0.275	0.611111	2.22222	0	0.552886	0.226241	0.155161
481150	1	7	CSM3	0.275	0.611111	2.22222	0	-0.584959	0.212631	0.155161
481150	1	8	CSM3	0.275	0.611111	2.22222	0	0.197785	0.209528	0.155161
481150	1	9	CSM3	0.275	0.611111	2.22222	0	-0.260802	0.217384	0.155161
481150	1	10	CSM3	0.275	0.611111	2.22222	0	-1.21736	0.277765	0.155161
481150	1	11	CSM3	0.275	0.611111	2.22222	0	-2.49856	0.626893	0.155161
481150	1	2	ASM1	0.275	0.611111	2.22222	0	-0.5295	0.1538
481150	1	3	ASM1	0.275	0.611111	2.22222	0	0.1606	0.2409
481150	1	4	ASM1	0.275	0.611111	2.22222	0	-0.443	0.2189
481150	1	5	ASM1	0.275	0.611111	2.22222	0	-0.1518	0.2112
481150	1	6	ASM1	0.275	0.611111	2.22222	0	0.6747	0.2475
481150	1	7	ASM1	0.275	0.611111	2.22222	0	-0.5656	0.23
481150	1	8	ASM1	0.275	0.611111	2.22222	0	0.2295	0.2198
481150	1	9	ASM1	0.275	0.611111	2.22222	0	-0.271	0.2312
481150	1	10	ASM1	0.275	0.611111	2.22222	0	-1.203	0.226
481150	1	11	ASM1	0.275	0.611111	2.22222	0	-2.37	0.3256
481150	1	2	ASM2	0.275	0.611111	2.22222	0	-0.4313	0.1862
481150	1	3	ASM2	0.275	0.611111	2.22222	0	-0.0797	0.4965
481150	1	4	ASM2	0.275	0.611111	2.22222	0	-0.476	0.4191
481150	1	5	ASM2	0.275	0.611111	2.22222	0	-0.145	0.4036
481150	1	6	ASM2	0.275	0.611111	2.22222	0	0.2888	0.76
481150	1	7	ASM2	0.275	0.611111	2.22222	0	-0.4369	0.2997
481150	1	8	ASM2	0.275	0.611111	2.22222	0	0.3323	0.2591
481150	1	9	ASM2	0.275	0.611111	2.22222	0	-0.2331	0.3333
481150	1	10	ASM2	0.275	0.611111	2.22222	0	-1.17	0.2916
481150	1	11	ASM2	0.275	0.611111	2.22222	0	-2.327	0.6001
481159	1	2	CSM2	0.625	1.25	2	0.0625	-0.673985	0.174611	0.18608
481159	1	3	CSM2	0.625	1.25	2	0.0625	-0.724503	0.302237	0.18608
481159	1	4	CSM2	0.625	1.25	2	0.0625	-0.589423	0.185884	0.18608
481159	1	5	CSM2	0.625	1.25	2	0.0625	-0.516882	0.284802	0.18608
481159	1	2	CSM1	0.625	1.25	2	0.0625	-0.673654	0.187976	0.164779
481159	1	3	CSM1	0.625	1.25	2	0.0625	-0.727542	0.323593	0.164779
481159	1	4	CSM1	0.625	1.25	2	0.0625	-0.585503	0.19553	0.164779
481159	1	5	CSM1	0.625	1.25	2	0.0625	-0.516551	0.307302	0.164779
481159	1	2	CSM3	0.625	1.25	2	0.0625	-0.675034	0.110776	0
481159	1	3	CSM3	0.625	1.25	2	0.0625	-0.720807	0.207119	0
481159	1	4	CSM3	0.625	1.25	2	0.0625	-0.577476	0.124504	0
481159	1	5	CSM3	0.625	1.25	2	0.0625	-0.517543	0.178473	0
481159	1	2	ASM1	0.625	1.25	2	0.0625	-0.6072	0.2562
481159	1	3	ASM1	0.625	1.25	2	0.0625	-0.6507	0.4353
481159	1	4	ASM1	0.625	1.25	2	0.0625	-0.4926	0.3065
481159	1	5	ASM1	0.625	1.25	2	0.0625	-0.4967	0.4793
481159	1	2	ASM2	0.625	1.25	2	0.0625	-0.6674	0.597
481159	1	3	ASM2	0.625	1.25	2	0.0625	1.726	1.57
481159	1	4	ASM2	0.625	1.25	2	0.0625	-0.4002	0.3903
481159	1	5	ASM2	0.625	1.25	2	0.0625	2.12	1.654
481163	1	2	CSM2	0.8	1.14286	1.42857	0.2	2.10438	0.396291	0.33596
481163	1	3	CSM2	0.8	1.14286	1.42857	0.2	6.0122	1.43866	0.33596
481163	1	4	CSM2	0.8	1.14286	1.42857	0.2	2.05647	0.722914	0.33596
481163	1	5	CSM2	0.8	1.14286	1.42857	0.2	1.29847	0.347759	0.33596
481163	1	6	CSM2	0.8	1.14286	1.42857	0.2	1.88542	0.488001	0.33596
481163	1	7	CSM2	0.8	1.14286	1.42857	0.2	1.33864	0.532668	0.33596
481163	1	8	CSM2	0.8	1.14286	1.42857	0.2	2.25274	0.396103	0.33596
481163	1	2	CSM1	0.8	1.14286	1.42857	0.2	2.12225	0.805481	0.684364
481163	1	3	CSM1	0.8	1.14286	1.42857	0.2	6.01951	1.75991	0.684364
481163	1	4	CSM1	0.8	1.14286	1.42857	0.2	2.07127	1.24232	0.684364
481163	1	5	CSM1	0.8	1.14286	1.42857	0.2	1.30295	0.796326	0.684364
481163	1	6	CSM1	0.8	1.14286	1.42857	0.2	1.8812	1.11274	0.684364
481163	1	7	CSM1	0.8	1.14286	1.42857	0.2	1.33875	1.12921	0.684364
481163	1	8	CSM1	0.8	1.14286	1.42857	0.2	2.27027	0.82331	0.684364
481163	1	2	CSM3	0.8	1.14286	1.42857	0.2	2.0335	0.288702	0.187491
481163	1	3	CSM3	0.8	1.14286	1.42857	0.2	5.54583	1.12034	0.187491
481163	1	4	CSM3	0.8	1.14286	1.42857	0.2	1.97668	0.598446	0.187491
481163	1	5	CSM3	0.8	1.14286	1.42857	0.2	1.27989	0.227821	0.187491
481163	1	6	CSM3	0.8	1.14286	1.42857	0.2	1.86784	0.325436	0.187491
481163	1	7	CSM3	0.8	1.14286	1.42857	0.2	1.32572	0.384141	0.187491
481163	1	8	CSM3	0.8	1.14286	1.42857	0.2	2.17754	0.292719	0.187491
481163	1	2	ASM1	0.8	1.14286	1.42857	0.2	2.047	0.2996
481163	1	3	ASM1	0.8	1.14286	1.42857	0.2	4.481	0.6354
481163	1	4	ASM1	0.8	1.14286	1.42857	0.2	1.324	0.4576
481163	1	5	ASM1	0.8	1.14286	1.42857	0.2	1.612	0.3052
481163	1	6	ASM1	0.8	1.14286	1.42857	0.2	1.943	0.3798
481163	1	7	ASM1	0.8	1.14286	1.42857	0.2	1.595	0.4296
481163	1	8	ASM1	0.8	1.14286	1.42857	0.2	1.754	0.2971
481163	1	2	ASM2	0.8	1.14286	1.42857	0.2	2.038	0.7231
481163	1	3	ASM2	0.8	1.14286	1.42857	0.2	3.649	1.553
481163	1	4	ASM2	0.8	1.14286	1.42857	0.2	2.627	1.497
481163	1	5	ASM2	0.8	1.14286	1.42857	0.2	1.479	0.6464
481163	1	6	ASM2	0.8	1.14286	1.42857	0.2	1.971	1.065
481163	1	7	ASM2	0.8	1.14286	1.42857	0.2	1.314	1.225
481163	1	8	ASM2	0.8	1.14286	1.42857	0.2	1.943	0.7307
481193	1	2	CSM2	0.311111	0.5	1.60714	0.12963	2.25808	0.236508	0.560211
481193	1	3	CSM2	0.311111	0.5	1.60714	0.12963	2.33423	0.155333	0.560211
481193	1	4	CSM2	0.311111	0.5	1.60714	0.12963	2.68519	0.315413	0.560211
481193	1	5	CSM2	0.311111	0.5	1.60714	0.12963	2.84333	0.347558	0.560211
481193	1	6	CSM2	0.311111	0.5	1.60714	0.12963	1.2906	0.548612	0.560211
481193	1	7	CSM2	0.311111	0.5	1.60714	0.12963	1.06729	0.646488	0.560211
481193	1	8	CSM2	0.311111	0.5	1.60714	0.12963	1.39933	0.646067	0.560211
481193	1	9	CSM2	0.311111	0.5	1.60714	0.12963	2.40936	0.270316	0.560211
481193	1	10	CSM2	0.311111	0.5	1.60714	0.12963	2.09444	0.455482	0.560211
481193	1	11	CSM2	0.311111	0.5	1.60714	0.12963	2.33286	0.439984	0.560211
481193	1	12	CSM2	0.311111	0.5	1.60714	0.12963	1.56875	0.341199	0.560211
481193	1	13	CSM2	0.311111	0.5	1.60714	0.12963	2.29587	0.290475	0.560211
481193	1	14	CSM2	0.311111	0.5	1.60714	0.12963	2.57561	0.291213	0.560211
481193	1	2	CSM1	0.311111	0.5	1.60714	0.12963	2.26448	0.24218	0.581345
481193	1	3	CSM1	0.311111	0.5	1.60714	0.12963	2.33573	0.159361	0.581345
481193	1	4	CSM1	0.311111	0.5	1.60714	0.12963	2.69311	0.322209	0.581345
481193	1	5	CSM1	0.311111	0.5	1.60714	0.12963	2.8454	0.355977	0.581345
481193	1	6	CSM1	0.311111	0.5	1.60714	0.12963	1.30129	0.566444	0.581345
481193	1	7	CSM1	0.311111	0.5	1.60714	0.12963	1.07246	0.666659	0.581345
481193	1	8	CSM1	0.311111	0.5	1.60714	0.12963	1.40568	0.660922	0.581345
481193	1	9	CSM1	0.311111	0.5	1.60714	0.12963	2.40849	0.278432	0.581345
481193	1	10	CSM1	0.311111	0.5	1.60714	0.12963	2.09641	0.467298	0.581345
481193	1	11	CSM1	0.311111	0.5	1.60714	0.12963	2.33371	0.455416	0.581345
481193	1	12	CSM1	0.311111	0.5	1.60714	0.12963	1.5694	0.351289	0.581345
481193	1	13	CSM1	0.311111	0.5	1.60714	0.12963	2.29645	0.299185	0.581345
481193	1	14	CSM1	0.311111	0.5	1.60714	0.12963	2.57723	0.300537	0.581345
481193	1	2	CSM3	0.311111	0.5	1.60714	0.12963	2.18851	0.222021	0.513093
481193	1	3	CSM3	0.311111	0.5	1.60714	0.12963	2.28174	0.145601	0.513093
481193	1	4	CSM3	0.311111	0.5	1.60714	0.12963	2.59351	0.296316	0.513093
481193	1	5	CSM3	0.311111	0.5	1.60714	0.12963	2.78241	0.321614	0.513093
481193	1	6	CSM3	0.311111	0.5	1.60714	0.12963	1.24691	0.510393	0.513093
481193	1	7	CSM3	0.311111	0.5	1.60714	0.12963	1.02745	0.617549	0.513093
481193	1	8	CSM3	0.311111	0.5	1.60714	0.12963	1.35328	0.615718	0.513093
481193	1	9	CSM3	0.311111	0.5	1.60714	0.12963	2.36944	0.252805	0.513093
481193	1	10	CSM3	0.311111	0.5	1.60714	0.12963	2.03291	0.431948	0.513093
481193	1	11	CSM3	0.311111	0.5	1.60714	0.12963	2.31676	0.406797	0.513093
481193	1	12	CSM3	0.311111	0.5	1.60714	0.12963	1.55415	0.316273	0.513093
481193	1	13	CSM3	0.311111	0.5	1.60714	0.12963	2.27323	0.268351	0.513093
481193	1	14	CSM3	0.311111	0.5	1.60714	0.12963	2.5504	0.270503	0.513093
481193	1	2	ASM1	0.311111	0.5	1.60714	0.12963	2.066	0.1955
481193	1	3	ASM1	0.311111	0.5	1.60714	0.12963	2.136	0.136
481193	1	4	ASM1	0.311111	0.5	1.60714	0.12963	2.385	0.2703
481193	1	5	ASM1	0.311111	0.5	1.60714	0.12963	2.378	0.3057
481193	1	6	ASM1	0.311111	0.5	1.60714	0.12963	1.297	0.4833
481193	1	7	ASM1	0.311111	0.5	1.60714	0.12963	1.099	0.5615
481193	1	8	ASM1	0.311111	0.5	1.60714	0.12963	1.415	0.5531
481193	1	9	ASM1	0.311111	0.5	1.60714	0.12963	2.264	0.2222
481193	1	10	ASM1	0.311111	0.5	1.60714	0.12963	1.949	0.3922
481193	1	11	ASM1	0.311111	0.5	1.60714	0.12963	2.2	0.3681
481193	1	12	ASM1	0.311111	0.5	1.60714	0.12963	1.531	0.2875
481193	1	13	ASM1	0.311111	0.5	1.60714	0.12963	2.07	0.2361
481193	1	14	ASM1	0.311111	0.5	1.60714	0.12963	2.326	0.2441
481193	1	2	ASM2	0.311111	0.5	1.60714	0.12963	2.099	0.2113
481193	1	3	ASM2	0.311111	0.5	1.60714	0.12963	2.09	0.1571
481193	1	4	ASM2	0.311111	0.5	1.60714	0.12963	2.43	0.2138
481193	1	5	ASM2	0.311111	0.5	1.60714	0.12963	2.348	0.6366
481193	1	6	ASM2	0.311111	0.5	1.60714	0.12963	1.058	1.035
481193	1	7	ASM2	0.311111	0.5	1.60714	0.12963	1.241	1.187
481193	1	8	ASM2	0.311111	0.5	1.60714	0.12963	1.334	1.155
481193	1	9	ASM2	0.311111	0.5	1.60714	0.12963	2.235	0.2684
481193	1	10	ASM2	0.311111	0.5	1.60714	0.12963	1.777	0.7494
481193	1	11	ASM2	0.311111	0.5	1.60714	0.12963	1.989	0.675
481193	1	12	ASM2	0.311111	0.5	1.60714	0.12963	1.514	0.4266
481193	1	13	ASM2	0.311111	0.5	1.60714	0.12963	2.058	0.263
481193	1	14	ASM2	0.311111	0.5	1.60714	0.12963	2.319	0.248
481216	1	2	CSM2	0.277778	1	3.6	0.189189	1.71911	0.282224	0.414696
481216	1	3	CSM2	0.277778	1	3.6	0.189189	1.55917	0.180964	0.414696
481216	1	4	CSM2	0.277778	1	3.6	0.189189	1.34274	0.283737	0.414696
481216	1	5	CSM2	0.277778	1	3.6	0.189189	1.43993	0.439605	0.414696
481216	1	2	CSM1	0.277778	1	3.6	0.189189	1.71809	0.321244	0.481013
481216	1	3	CSM1	0.277778	1	3.6	0.189189	1.58565	0.202552	0.481013
481216	1	4	CSM1	0.277778	1	3.6	0.189189	1.34576	0.319989	0.481013
481216	1	5	CSM1	0.277778	1	3.6	0.189189	1.44789	0.479017	0.481013
481216	1	2	CSM3	0.277778	1	3.6	0.189189	1.70821	0.234703	0.343274
481216	1	3	CSM3	0.277778	1	3.6	0.189189	1.46754	0.15079	0.343274
481216	1	4	CSM3	0.277778	1	3.6	0.189189	1.31079	0.239043	0.343274
481216	1	5	CSM3	0.277778	1	3.6	0.189189	1.40601	0.390274	0.343274
481216	1	2	ASM1	0.277778	1	3.6	0.189189	1.547	0.2309
481216	1	3	ASM1	0.277778	1	3.6	0.189189	1.463	0.1543
481216	1	4	ASM1	0.277778	1	3.6	0.189189	1.384	0.2444
481216	1	5	ASM1	0.277778	1	3.6	0.189189	1.422	0.3342
481216	1	2	ASM2	0.277778	1	3.6	0.189189	1.52	0.3229
481216	1	3	ASM2	0.277778	1	3.6	0.189189	1.446	0.177
481216	1	4	ASM2	0.277778	1	3.6	0.189189	1.417	0.2842
481216	1	5	ASM2	0.277778	1	3.6	0.189189	1.481	0.7259
481236	1	2	CSM2	0.666667	1.33333	2	0.333333	0.188629	0.304315	0.295556
481236	1	3	CSM2	0.666667	1.33333	2	0.333333	-0.948995	0.498418	0.295556
481236	1	4	CSM2	0.666667	1.33333	2	0.333333	-0.47466	0.394356	0.295556
481236	1	2	CSM1	0.666667	1.33333	2	0.333333	0.188961	0.619331	0.504571
481236	1	3	CSM1	0.666667	1.33333	2	0.333333	-0.953428	0.72709	0.504571
481236	1	4	CSM1	0.666667	1.33333	2	0.333333	-0.471554	0.663016	0.504571
481236	1	2	CSM3	0.666667	1.33333	2	0.333333	0.23429	0.149163	0
481236	1	3	CSM3	0.666667	1.33333	2	0.333333	-0.918979	0.41556	0
481236	1	4	CSM3	0.666667	1.33333	2	0.333333	-0.464018	0.300649	0
481236	1	2	ASM1	0.666667	1.33333	2	0.333333	0.2401	0.4608
481236	1	3	ASM1	0.666667	1.33333	2	0.333333	-0.7686	0.5739
481236	1	4	ASM1	0.666667	1.33333	2	0.333333	-0.4441	0.5265
481236	1	2	ASM2	0.666667	1.33333	2	0.333333	0.2844	0.8315
481236	1	3	ASM2	0.666667	1.33333	2	0.333333	-0.2348	1.16
481236	1	4	ASM2	0.666667	1.33333	2	0.333333	0.1567	1.152
481323	1	2	CSM2	0.692308	0.6	0.866667	0	0.333448	0.308762	0.376801
481323	1	3	CSM2	0.692308	0.6	0.866667	0	0.688779	0.338642	0.376801
481323	1	4	CSM2	0.692308	0.6	0.866667	0	-0.0138721	0.455164	0.376801
481323	1	5	CSM2	0.692308	0.6	0.866667	0	0.434543	0.45766	0.376801
481323	1	6	CSM2	0.692308	0.6	0.866667	0	0.510184	0.322626	0.376801
481323	1	7	CSM2	0.692308	0.6	0.866667	0	0.729987	0.426183	0.376801
481323	1	8	CSM2	0.692308	0.6	0.866667	0	0.0638049	0.440688	0.376801
481323	1	9	CSM2	0.692308	0.6	0.866667	0	0.43285	0.603825	0.376801
481323	1	2	CSM1	0.692308	0.6	0.866667	0	0.342711	0.343387	0.447938
481323	1	3	CSM1	0.692308	0.6	0.866667	0	0.696853	0.377858	0.447938
481323	1	4	CSM1	0.692308	0.6	0.866667	0	-0.0109577	0.519026	0.447938
481323	1	5	CSM1	0.692308	0.6	0.866667	0	0.437378	0.520342	0.447938
481323	1	6	CSM1	0.692308	0.6	0.866667	0	0.51144	0.376712	0.447938
481323	1	7	CSM1	0.692308	0.6	0.866667	0	0.739702	0.473785	0.447938
481323	1	8	CSM1	0.692308	0.6	0.866667	0	0.0636006	0.509773	0.447938
481323	1	9	CSM1	0.692308	0.6	0.866667	0	0.441854	0.670216	0.447938
481323	1	2	CSM3	0.692308	0.6	0.866667	0	0.327177	0.290248	0.358764
481323	1	3	CSM3	0.692308	0.6	0.866667	0	0.674539	0.316649	0.358764
481323	1	4	CSM3	0.692308	0.6	0.866667	0	-0.0166131	0.421604	0.358764
481323	1	5	CSM3	0.692308	0.6	0.866667	0	0.426305	0.422677	0.358764
481323	1	6	CSM3	0.692308	0.6	0.866667	0	0.509157	0.292963	0.358764
481323	1	7	CSM3	0.692308	0.6	0.866667	0	0.720907	0.399173	0.358764
481323	1	8	CSM3	0.692308	0.6	0.866667	0	0.0634406	0.402457	0.358764
481323	1	9	CSM3	0.692308	0.6	0.866667	0	0.421194	0.567629	0.358764
481323	1	2	ASM1	0.692308	0.6	0.866667	0	0.4946	0.2905
481323	1	3	ASM1	0.692308	0.6	0.866667	0	0.8322	0.3322
481323	1	4	ASM1	0.692308	0.6	0.866667	0	-0.0346	0.4734
481323	1	5	ASM1	0.692308	0.6	0.866667	0	0.3688	0.4798
481323	1	6	ASM1	0.692308	0.6	0.866667	0	0.3004	0.3629
481323	1	7	ASM1	0.692308	0.6	0.866667	0	0.6521	0.421
481323	1	8	ASM1	0.692308	0.6	0.866667	0	-0.1308	0.4758
481323	1	9	ASM1	0.692308	0.6	0.866667	0	0.7804	0.6256
481323	1	2	ASM2	0.692308	0.6	0.866667	0	0.4937	0.3517
481323	1	3	ASM2	0.692308	0.6	0.866667	0	0.8279	0.4991
481323	1	4	ASM2	0.692308	0.6	0.866667	0	0.6321	0.9883
481323	1	5	ASM2	0.692308	0.6	0.866667	0	0.6846	0.9648
481323	1	6	ASM2	0.692308	0.6	0.866667	0	0.1666	0.5654
481323	1	7	ASM2	0.692308	0.6	0.866667	0	0.5877	0.5911
481323	1	8	ASM2	0.692308	0.6	0.866667	0	0.615	1.086
481323	1	9	ASM2	0.692308	0.6	0.866667	0	-1.16	1.259
481378	1	2	CSM2	0.138298	0.382353	2.76471	0.0618557	0.245857	0.551785	0.526166
481378	1	3	CSM2	0.138298	0.382353	2.76471	0.0618557	2.52475	0.439861	0.526166
481378	1	4	CSM2	0.138298	0.382353	2.76471	0.0618557	2.72341	0.404559	0.526166
481378	1	5	CSM2	0.138298	0.382353	2.76471	0.0618557	2.5696	0.42275	0.526166
481378	1	6	CSM2	0.138298	0.382353	2.76471	0.0618557	2.25879	0.378601	0.526166
481378	1	7	CSM2	0.138298	0.382353	2.76471	0.0618557	2.31601	0.473281	0.526166
481378	1	8	CSM2	0.138298	0.382353	2.76471	0.0618557	2.90469	0.395462	0.526166
481378	1	9	CSM2	0.138298	0.382353	2.76471	0.0618557	3.12116	0.398088	0.526166
481378	1	10	CSM2	0.138298	0.382353	2.76471	0.0618557	2.05103	0.578652	0.526166
481378	1	11	CSM2	0.138298	0.382353	2.76471	0.0618557	2.51428	0.389606	0.526166
481378	1	12	CSM2	0.138298	0.382353	2.76471	0.0618557	2.98223	0.447752	0.526166
481378	1	13	CSM2	0.138298	0.382353	2.76471	0.0618557	3.02805	0.570505	0.526166
481378	1	2	CSM1	0.138298	0.382353	2.76471	0.0618557	0.251192	0.557665	0.538428
481378	1	3	CSM1	0.138298	0.382353	2.76471	0.0618557	2.52774	0.443546	0.538428
481378	1	4	CSM1	0.138298	0.382353	2.76471	0.0618557	2.72695	0.407826	0.538428
481378	1	5	CSM1	0.138298	0.382353	2.76471	0.0618557	2.57316	0.42677	0.538428
481378	1	6	CSM1	0.138298	0.382353	2.76471	0.0618557	2.26281	0.381883	0.538428
481378	1	7	CSM1	0.138298	0.382353	2.76471	0.0618557	2.3167	0.481314	0.538428
481378	1	8	CSM1	0.138298	0.382353	2.76471	0.0618557	2.91026	0.399552	0.538428
481378	1	9	CSM1	0.138298	0.382353	2.76471	0.0618557	3.12523	0.401727	0.538428
481378	1	10	CSM1	0.138298	0.382353	2.76471	0.0618557	2.05153	0.586668	0.538428
481378	1	11	CSM1	0.138298	0.382353	2.76471	0.0618557	2.5177	0.393737	0.538428
481378	1	12	CSM1	0.138298	0.382353	2.76471	0.0618557	2.98699	0.453938	0.538428
481378	1	13	CSM1	0.138298	0.382353	2.76471	0.0618557	3.03269	0.579833	0.538428
481378	1	2	CSM3	0.138298	0.382353	2.76471	0.0618557	0.561582	0.51816	0.442064
481378	1	3	CSM3	0.138298	0.382353	2.76471	0.0618557	2.36901	0.398277	0.442064
481378	1	4	CSM3	0.138298	0.382353	2.76471	0.0618557	2.55668	0.366899	0.442064
481378	1	5	CSM3	0.138298	0.382353	2.76471	0.0618557	2.36837	0.383599	0.442064
481378	1	6	CSM3	0.138298	0.382353	2.76471	0.0618557	2.09103	0.346187	0.442064
481378	1	7	CSM3	0.138298	0.382353	2.76471	0.0618557	2.17487	0.434102	0.442064
481378	1	8	CSM3	0.138298	0.382353	2.76471	0.0618557	2.71297	0.36027	0.442064
481378	1	9	CSM3	0.138298	0.382353	2.76471	0.0618557	2.91065	0.362053	0.442064
481378	1	10	CSM3	0.138298	0.382353	2.76471	0.0618557	1.876	0.515008	0.442064
481378	1	11	CSM3	0.138298	0.382353	2.76471	0.0618557	2.37007	0.35472	0.442064
481378	1	12	CSM3	0.138298	0.382353	2.76471	0.0618557	2.75523	0.404955	0.442064
481378	1	13	CSM3	0.138298	0.382353	2.76471	0.0618557	2.82487	0.501477	0.442064
481378	1	2	ASM1	0.138298	0.382353	2.76471	0.0618557	-0.0488	0.4268
481378	1	3	ASM1	0.138298	0.382353	2.76471	0.0618557	1.743	0.3314
481378	1	4	ASM1	0.138298	0.382353	2.76471	0.0618557	1.902	0.3039
481378	1	5	ASM1	0.138298	0.382353	2.76471	0.0618557	1.618	0.315
481378	1	6	ASM1	0.138298	0.382353	2.76471	0.0618557	1.515	0.285
481378	1	7	ASM1	0.138298	0.382353	2.76471	0.0618557	1.483	0.3679
481378	1	8	ASM1	0.138298	0.382353	2.76471	0.0618557	2.019	0.2974
481378	1	9	ASM1	0.138298	0.382353	2.76471	0.0618557	2.237	0.2977
481378	1	10	ASM1	0.138298	0.382353	2.76471	0.0618557	1.295	0.4491
481378	1	11	ASM1	0.138298	0.382353	2.76471	0.0618557	1.735	0.2921
481378	1	12	ASM1	0.138298	0.382353	2.76471	0.0618557	2.032	0.3434
481378	1	13	ASM1	0.138298	0.382353	2.76471	0.0618557	1.94	0.4367
481378	1	2	ASM2	0.138298	0.382353	2.76471	0.0618557	-0.1932	0.6682
481378	1	3	ASM2	0.138298	0.382353	2.76471	0.0618557	1.626	0.3902
481378	1	4	ASM2	0.138298	0.382353	2.76471	0.0618557	1.851	0.3564
481378	1	5	ASM2	0.138298	0.382353	2.76471	0.0618557	1.554	0.3742
481378	1	6	ASM2	0.138298	0.382353	2.76471	0.0618557	1.405	0.3447
481378	1	7	ASM2	0.138298	0.382353	2.76471	0.0618557	1.529	0.4544
481378	1	8	ASM2	0.138298	0.382353	2.76471	0.0618557	1.901	0.3569
481378	1	9	ASM2	0.138298	0.382353	2.76471	0.0618557	2.114	0.3607
481378	1	10	ASM2	0.138298	0.382353	2.76471	0.0618557	1.243	0.6647
481378	1	11	ASM2	0.138298	0.382353	2.76471	0.0618557	1.682	0.3541
481378	1	12	ASM2	0.138298	0.382353	2.76471	0.0618557	2.031	0.4597
481378	1	13	ASM2	0.138298	0.382353	2.76471	0.0618557	1.809	0.5357
481551	1	2	CSM2	0.5	0.875	1.75	0	1.2284	0.66236	0.45883
481551	1	3	CSM2	0.5	0.875	1.75	0	0.232717	0.701819	0.45883
481551	1	4	CSM2	0.5	0.875	1.75	0	0.297355	1.05586	0.45883
481551	1	5	CSM2	0.5	0.875	1.75	0	23.9127	20.8738	0.45883
481551	1	6	CSM2	0.5	0.875	1.75	0	-0.574548	0.991975	0.45883
481551	1	7	CSM2	0.5	0.875	1.75	0	11.4737	27.6582	0.45883
481551	1	2	CSM1	0.5	0.875	1.75	0	1.5272	1.54663	1.70773
481551	1	3	CSM1	0.5	0.875	1.75	0	0.204456	1.45049	1.70773
481551	1	4	CSM1	0.5	0.875	1.75	0	0.268909	2.30317	1.70773
481551	1	5	CSM1	0.5	0.875	1.75	0	24.175	20.9179	1.70773
481551	1	6	CSM1	0.5	0.875	1.75	0	-0.621885	1.89077	1.70773
481551	1	7	CSM1	0.5	0.875	1.75	0	11.5592	27.8175	1.70773
481551	1	2	CSM3	0.5	0.875	1.75	0	0.877968	0.492918	0
481551	1	3	CSM3	0.5	0.875	1.75	0	0.0852875	0.603202	0
481551	1	4	CSM3	0.5	0.875	1.75	0	0.196151	0.843395	0
481551	1	5	CSM3	0.5	0.875	1.75	0	1.53798	1.59469	0
481551	1	6	CSM3	0.5	0.875	1.75	0	-0.371953	0.753617	0
481551	1	7	CSM3	0.5	0.875	1.75	0	-0.076961	2.03815	0
481551	1	2	ASM1	0.5	0.875	1.75	0	0.904	0.5413
481551	1	3	ASM1	0.5	0.875	1.75	0	-0.0251	0.48
481551	1	4	ASM1	0.5	0.875	1.75	0	-0.1838	0.8119
481551	1	5	ASM1	0.5	0.875	1.75	0	33.15	8.539
481551	1	6	ASM1	0.5	0.875	1.75	0	0.2007	0.5525
481551	1	7	ASM1	0.5	0.875	1.75	0	33.15	8.756
481551	1	2	ASM2	0.5	0.875	1.75	0
481551	1	3	ASM2	0.5	0.875	1.75	0
481551	1	4	ASM2	0.5	0.875	1.75	0
481551	1	5	ASM2	0.5	0.875	1.75	0
481551	1	6	ASM2	0.5	0.875	1.75	0
481551	1	7	ASM2	0.5	0.875	1.75	0
481588	1	2	CSM2	0.740741	1	1.35	0.0545455	2.28605	0.764814	0.411507
481588	1	3	CSM2	0.740741	1	1.35	0.0545455	3.55703	0.812192	0.411507
481588	1	4	CSM2	0.740741	1	1.35	0.0545455	3.44492	0.814117	0.411507
481588	1	5	CSM2	0.740741	1	1.35	0.0545455	0.917755	0.343998	0.411507
481588	1	6	CSM2	0.740741	1	1.35	0.0545455	4.02977	0.849173	0.411507
481588	1	7	CSM2	0.740741	1	1.35	0.0545455	3.07534	0.902246	0.411507
481588	1	8	CSM2	0.740741	1	1.35	0.0545455	4.7061	0.847703	0.411507
481588	1	9	CSM2	0.740741	1	1.35	0.0545455	2.16679	0.580052	0.411507
481588	1	10	CSM2	0.740741	1	1.35	0.0545455	2.47396	0.607145	0.411507
481588	1	11	CSM2	0.740741	1	1.35	0.0545455	3.25941	0.767006	0.411507
481588	1	12	CSM2	0.740741	1	1.35	0.0545455	2.44544	0.811471	0.411507
481588	1	13	CSM2	0.740741	1	1.35	0.0545455	0.457941	0.843044	0.411507
481588	1	14	CSM2	0.740741	1	1.35	0.0545455	3.49563	0.868707	0.411507
481588	1	15	CSM2	0.740741	1	1.35	0.0545455	0.9437	0.514476	0.411507
481588	1	16	CSM2	0.740741	1	1.35	0.0545455	4.23062	0.827925	0.411507
481588	1	17	CSM2	0.740741	1	1.35	0.0545455	4.01326	0.842466	0.411507
481588	1	20	CSM2	0.740741	1	1.35	0.0545455	3.01699	0.897674	0.411507
481588	1	2	CSM1	0.740741	1	1.35	0.0545455	2.28106	0.838945	0.472848
481588	1	3	CSM1	0.740741	1	1.35	0.0545455	3.55754	0.894263	0.472848
481588	1	4	CSM1	0.740741	1	1.35	0.0545455	3.4398	0.895952	0.472848
481588	1	5	CSM1	0.740741	1	1.35	0.0545455	0.922764	0.388104	0.472848
481588	1	6	CSM1	0.740741	1	1.35	0.0545455	4.04436	0.936138	0.472848
481588	1	7	CSM1	0.740741	1	1.35	0.0545455	3.0714	0.994544	0.472848
481588	1	8	CSM1	0.740741	1	1.35	0.0545455	4.70626	0.930345	0.472848
481588	1	9	CSM1	0.740741	1	1.35	0.0545455	2.1696	0.635577	0.472848
481588	1	10	CSM1	0.740741	1	1.35	0.0545455	2.47591	0.65689	0.472848
481588	1	11	CSM1	0.740741	1	1.35	0.0545455	3.28039	0.841409	0.472848
481588	1	12	CSM1	0.740741	1	1.35	0.0545455	2.45568	0.887859	0.472848
481588	1	13	CSM1	0.740741	1	1.35	0.0545455	0.471811	0.915148	0.472848
481588	1	14	CSM1	0.740741	1	1.35	0.0545455	3.48455	0.95061	0.472848
481588	1	15	CSM1	0.740741	1	1.35	0.0545455	0.946493	0.570628	0.472848
481588	1	16	CSM1	0.740741	1	1.35	0.0545455	4.22246	0.906233	0.472848
481588	1	17	CSM1	0.740741	1	1.35	0.0545455	4.0149	0.9271	0.472848
481588	1	20	CSM1	0.740741	1	1.35	0.0545455	3.01048	0.988998	0.472848
481588	1	2	CSM3	0.740741	1	1.35	0.0545455	2.25238	0.700761	0.375832
481588	1	3	CSM3	0.740741	1	1.35	0.0545455	3.51408	0.742379	0.375832
481588	1	4	CSM3	0.740741	1	1.35	0.0545455	3.40003	0.744255	0.375832
481588	1	5	CSM3	0.740741	1	1.35	0.0545455	0.915588	0.30796	0.375832
481588	1	6	CSM3	0.740741	1	1.35	0.0545455	3.97228	0.778598	0.375832
481588	1	7	CSM3	0.740741	1	1.35	0.0545455	3.03362	0.820108	0.375832
481588	1	8	CSM3	0.740741	1	1.35	0.0545455	4.65003	0.775812	0.375832
481588	1	9	CSM3	0.740741	1	1.35	0.0545455	2.13002	0.536307	0.375832
481588	1	10	CSM3	0.740741	1	1.35	0.0545455	2.42836	0.565185	0.375832
481588	1	11	CSM3	0.740741	1	1.35	0.0545455	3.2005	0.703859	0.375832
481588	1	12	CSM3	0.740741	1	1.35	0.0545455	2.40169	0.749286	0.375832
481588	1	13	CSM3	0.740741	1	1.35	0.0545455	0.449003	0.78108	0.375832
481588	1	14	CSM3	0.740741	1	1.35	0.0545455	3.44114	0.795544	0.375832
481588	1	15	CSM3	0.740741	1	1.35	0.0545455	0.937839	0.465398	0.375832
481588	1	16	CSM3	0.740741	1	1.35	0.0545455	4.16412	0.758003	0.375832
481588	1	17	CSM3	0.740741	1	1.35	0.0545455	3.96235	0.771216	0.375832
481588	1	20	CSM3	0.740741	1	1.35	0.0545455	2.97469	0.814124	0.375832
481588	1	2	ASM1	0.740741	1	1.35	0.0545455	0.5332	0.345
481588	1	3	ASM1	0.740741	1	1.35	0.0545455	1.785	0.4282
481588	1	4	ASM1	0.740741	1	1.35	0.0545455	1.62	0.4244
481588	1	5	ASM1	0.740741	1	1.35	0.0545455	1.116	0.4052
481588	1	6	ASM1	0.740741	1	1.35	0.0545455	2.081	0.5014
481588	1	7	ASM1	0.740741	1	1.35	0.0545455	1.142	0.6013
481588	1	8	ASM1	0.740741	1	1.35	0.0545455	2.203	0.5263
481588	1	9	ASM1	0.740741	1	1.35	0.0545455	1.562	0.5747
481588	1	10	ASM1	0.740741	1	1.35	0.0545455	1.886	0.4264
481588	1	11	ASM1	0.740741	1	1.35	0.0545455	2.16	0.5349
481588	1	12	ASM1	0.740741	1	1.35	0.0545455	2.124	0.6644
481588	1	13	ASM1	0.740741	1	1.35	0.0545455	0.2668	0.7139
481588	1	14	ASM1	0.740741	1	1.35	0.0545455	1.744	0.5035
481588	1	15	ASM1	0.740741	1	1.35	0.0545455	0.859	0.5513
481588	1	16	ASM1	0.740741	1	1.35	0.0545455	2.133	0.449
481588	1	17	ASM1	0.740741	1	1.35	0.0545455	1.861	0.4954
481588	1	20	ASM1	0.740741	1	1.35	0.0545455	1.693	0.6195
481588	1	2	ASM2	0.740741	1	1.35	0.0545455	0.3689	0.388
481588	1	3	ASM2	0.740741	1	1.35	0.0545455	1.403	0.3866
481588	1	4	ASM2	0.740741	1	1.35	0.0545455	1.408	0.421
481588	1	5	ASM2	0.740741	1	1.35	0.0545455	0.9089	0.3743
481588	1	6	ASM2	0.740741	1	1.35	0.0545455	1.707	0.4821
481588	1	7	ASM2	0.740741	1	1.35	0.0545455	0.8124	0.4165
481588	1	8	ASM2	0.740741	1	1.35	0.0545455	1.738	0.3861
481588	1	9	ASM2	0.740741	1	1.35	0.0545455	1.53	0.4831
481588	1	10	ASM2	0.740741	1	1.35	0.0545455	1.822	0.391
481588	1	11	ASM2	0.740741	1	1.35	0.0545455	1.946	0.5129
481588	1	12	ASM2	0.740741	1	1.35	0.0545455	1.875	0.5496
481588	1	13	ASM2	0.740741	1	1.35	0.0545455	0.118	0.9144
481588	1	14	ASM2	0.740741	1	1.35	0.0545455	1.508	0.4143
481588	1	15	ASM2	0.740741	1	1.35	0.0545455	0.7472	0.5728
481588	1	16	ASM2	0.740741	1	1.35	0.0545455	1.848	0.4849
481588	1	17	ASM2	0.740741	1	1.35	0.0545455	1.522	0.4116
481588	1	20	ASM2	0.740741	1	1.35	0.0545455	1.327	0.5487
481589	1	2	CSM2	0.243902	1.11111	4.55556	0	-0.542234	0.278127	0.528625
481589	1	3	CSM2	0.243902	1.11111	4.55556	0	-0.0490097	0.366097	0.528625
481589	1	4	CSM2	0.243902	1.11111	4.55556	0	-0.645803	0.433325	0.528625
481589	1	5	CSM2	0.243902	1.11111	4.55556	0	1.76056	0.444517	0.528625
481589	1	6	CSM2	0.243902	1.11111	4.55556	0	0.60928	0.392296	0.528625
481589	1	7	CSM2	0.243902	1.11111	4.55556	0	-0.0980686	0.562827	0.528625
481589	1	8	CSM2	0.243902	1.11111	4.55556	0	-0.256544	0.399967	0.528625
481589	1	9	CSM2	0.243902	1.11111	4.55556	0	0.483903	0.406084	0.528625
481589	1	10	CSM2	0.243902	1.11111	4.55556	0	-0.473725	0.445552	0.528625
481589	1	2	CSM1	0.243902	1.11111	4.55556	0	-0.540174	0.290925	0.558517
481589	1	3	CSM1	0.243902	1.11111	4.55556	0	-0.0520845	0.382874	0.558517
481589	1	4	CSM1	0.243902	1.11111	4.55556	0	-0.643586	0.451632	0.558517
481589	1	5	CSM1	0.243902	1.11111	4.55556	0	1.76563	0.466371	0.558517
481589	1	6	CSM1	0.243902	1.11111	4.55556	0	0.619417	0.408936	0.558517
481589	1	7	CSM1	0.243902	1.11111	4.55556	0	-0.0928301	0.582811	0.558517
481589	1	8	CSM1	0.243902	1.11111	4.55556	0	-0.262231	0.415509	0.558517
481589	1	9	CSM1	0.243902	1.11111	4.55556	0	0.48206	0.423023	0.558517
481589	1	10	CSM1	0.243902	1.11111	4.55556	0	-0.478998	0.463782	0.558517
481589	1	2	CSM3	0.243902	1.11111	4.55556	0	-0.549664	0.252273	0.470888
481589	1	3	CSM3	0.243902	1.11111	4.55556	0	-0.0420611	0.33232	0.470888
481589	1	4	CSM3	0.243902	1.11111	4.55556	0	-0.638241	0.393712	0.470888
481589	1	5	CSM3	0.243902	1.11111	4.55556	0	1.7351	0.401826	0.470888
481589	1	6	CSM3	0.243902	1.11111	4.55556	0	0.542279	0.356898	0.470888
481589	1	7	CSM3	0.243902	1.11111	4.55556	0	-0.13458	0.526032	0.470888
481589	1	8	CSM3	0.243902	1.11111	4.55556	0	-0.239048	0.363942	0.470888
481589	1	9	CSM3	0.243902	1.11111	4.55556	0	0.464642	0.36754	0.470888
481589	1	10	CSM3	0.243902	1.11111	4.55556	0	-0.467805	0.401963	0.470888
481589	1	2	ASM1	0.243902	1.11111	4.55556	0	-0.4884	0.254
481589	1	3	ASM1	0.243902	1.11111	4.55556	0	-0.0859	0.3314
481589	1	4	ASM1	0.243902	1.11111	4.55556	0	-0.5126	0.3697
481589	1	5	ASM1	0.243902	1.11111	4.55556	0	1.256	0.5059
481589	1	6	ASM1	0.243902	1.11111	4.55556	0	0.4282	0.3682
481589	1	7	ASM1	0.243902	1.11111	4.55556	0	0.0565	0.4724
481589	1	8	ASM1	0.243902	1.11111	4.55556	0	-0.1735	0.3504
481589	1	9	ASM1	0.243902	1.11111	4.55556	0	0.3737	0.3758
481589	1	10	ASM1	0.243902	1.11111	4.55556	0	-0.3089	0.3877
481589	1	2	ASM2	0.243902	1.11111	4.55556	0
481589	1	3	ASM2	0.243902	1.11111	4.55556	0
481589	1	4	ASM2	0.243902	1.11111	4.55556	0
481589	1	5	ASM2	0.243902	1.11111	4.55556	0
481589	1	6	ASM2	0.243902	1.11111	4.55556	0
481589	1	7	ASM2	0.243902	1.11111	4.55556	0
481589	1	8	ASM2	0.243902	1.11111	4.55556	0
481589	1	9	ASM2	0.243902	1.11111	4.55556	0
481589	1	10	ASM2	0.243902	1.11111	4.55556	0
481731	1	2	CSM2	0.428571	1	2.33333	0	0.77827	0.265027	0.303402
481731	1	3	CSM2	0.428571	1	2.33333	0	-0.355998	0.487861	0.303402
481731	1	4	CSM2	0.428571	1	2.33333	0	0.771775	0.282391	0.303402
481731	1	5	CSM2	0.428571	1	2.33333	0	0.328346	0.904672	0.303402
481731	1	6	CSM2	0.428571	1	2.33333	0	-0.910726	1.0961	0.303402
481731	1	2	CSM1	0.428571	1	2.33333	0	0.788321	0.302706	0.376264
481731	1	3	CSM1	0.428571	1	2.33333	0	-0.354746	0.541277	0.376264
481731	1	4	CSM1	0.428571	1	2.33333	0	0.77693	0.342129	0.376264
481731	1	5	CSM1	0.428571	1	2.33333	0	0.328927	0.95289	0.376264
481731	1	6	CSM1	0.428571	1	2.33333	0	-0.907105	1.17932	0.376264
481731	1	2	CSM3	0.428571	1	2.33333	0	0.664369	0.215586	0
481731	1	3	CSM3	0.428571	1	2.33333	0	-0.370802	0.404117	0
481731	1	4	CSM3	0.428571	1	2.33333	0	0.703711	0.170083	0
481731	1	5	CSM3	0.428571	1	2.33333	0	0.296416	0.775113	0
481731	1	6	CSM3	0.428571	1	2.33333	0	-0.900314	0.917975	0
481731	1	2	ASM1	0.428571	1	2.33333	0	0.77	0.2626
481731	1	3	ASM1	0.428571	1	2.33333	0	-0.1276	0.3714
481731	1	4	ASM1	0.428571	1	2.33333	0	0.6797	0.3182
481731	1	5	ASM1	0.428571	1	2.33333	0	0.6209	0.5645
481731	1	6	ASM1	0.428571	1	2.33333	0	-0.5874	0.5869
481731	1	2	ASM2	0.428571	1	2.33333	0	0.7151	0.349
481731	1	3	ASM2	0.428571	1	2.33333	0	-0.321	0.6273
481731	1	4	ASM2	0.428571	1	2.33333	0	0.6717	0.6756
481731	1	5	ASM2	0.428571	1	2.33333	0	-0.4002	1.498
481731	1	6	ASM2	0.428571	1	2.33333	0	-1.883	1.46
481733	1	2	CSM2	0.333333	0.666667	2	0.230769	0.336972	0.225134	0.331323
481733	1	3	CSM2	0.333333	0.666667	2	0.230769	3.79072	0.61744	0.331323
481733	1	4	CSM2	0.333333	0.666667	2	0.230769	1.01213	0.306261	0.331323
481733	1	2	CSM1	0.333333	0.666667	2	0.230769	0.341244	0.250602	0.395337
481733	1	3	CSM1	0.333333	0.666667	2	0.230769	3.80011	0.629481	0.395337
481733	1	4	CSM1	0.333333	0.666667	2	0.230769	1.01285	0.334932	0.395337
481733	1	2	CSM3	0.333333	0.666667	2	0.230769	0.324795	0.192279	0.248075
481733	1	3	CSM3	0.333333	0.666667	2	0.230769	3.43663	0.575415	0.248075
481733	1	4	CSM3	0.333333	0.666667	2	0.230769	0.985154	0.269803	0.248075
481733	1	2	ASM1	0.333333	0.666667	2	0.230769	0.35	0.2377
481733	1	3	ASM1	0.333333	0.666667	2	0.230769	2.831	0.5858
481733	1	4	ASM1	0.333333	0.666667	2	0.230769	0.7642	0.2957
481733	1	2	ASM2	0.333333	0.666667	2	0.230769	0.3432	0.2903
481733	1	3	ASM2	0.333333	0.666667	2	0.230769	2.598	0.6019
481733	1	4	ASM2	0.333333	0.666667	2	0.230769	0.7198	0.309
481734	1	2	CSM2	0.214286	0.428571	2	0	0.222301	0.0694057	0.148811
481734	1	3	CSM2	0.214286	0.428571	2	0	0.167336	0.073406	0.148811
481734	1	4	CSM2	0.214286	0.428571	2	0	-0.0731125	0.0866944	0.148811
481734	1	5	CSM2	0.214286	0.428571	2	0	-0.242378	0.087144	0.148811
481734	1	6	CSM2	0.214286	0.428571	2	0	-0.304287	0.099175	0.148811
481734	1	2	CSM1	0.214286	0.428571	2	0	0.220029	0.0677197	0.142179
481734	1	3	CSM1	0.214286	0.428571	2	0	0.164594	0.0723735	0.142179
481734	1	4	CSM1	0.214286	0.428571	2	0	-0.0715143	0.0845471	0.142179
481734	1	5	CSM1	0.214286	0.428571	2	0	-0.239839	0.0857508	0.142179
481734	1	6	CSM1	0.214286	0.428571	2	0	-0.303422	0.0969915	0.142179
481734	1	2	CSM3	0.214286	0.428571	2	0	0.21704	0.0624843	0.131739
481734	1	3	CSM3	0.214286	0.428571	2	0	0.161016	0.0654682	0.131739
481734	1	4	CSM3	0.214286	0.428571	2	0	-0.0717994	0.0782611	0.131739
481734	1	5	CSM3	0.214286	0.428571	2	0	-0.23646	0.0789264	0.131739
481734	1	6	CSM3	0.214286	0.428571	2	0	-0.299266	0.0903427	0.131739
481734	1	2	ASM1	0.214286	0.428571	2	0	0.2107	0.0612
481734	1	3	ASM1	0.214286	0.428571	2	0	0.153	0.0659
481734	1	4	ASM1	0.214286	0.428571	2	0	-0.0502	0.0728
481734	1	5	ASM1	0.214286	0.428571	2	0	-0.1923	0.0724
481734	1	6	ASM1	0.214286	0.428571	2	0	-0.2574	0.0826
481734	1	2	ASM2	0.214286	0.428571	2	0	0.2143	0.0847
481734	1	3	ASM2	0.214286	0.428571	2	0	0.1987	0.0911
481734	1	4	ASM2	0.214286	0.428571	2	0	0.0083	0.1255
481734	1	5	ASM2	0.214286	0.428571	2	0	0.0403	0.1449
481734	1	6	ASM2	0.214286	0.428571	2	0	-0.1811	0.1358
481766	1	2	CSM2	0.875	0.777778	0.888889	0	-1.30706	0.324525	0.249552
481766	1	3	CSM2	0.875	0.777778	0.888889	0	-1.75956	0.315871	0.249552
481766	1	4	CSM2	0.875	0.777778	0.888889	0	-1.11359	0.338869	0.249552
481766	1	5	CSM2	0.875	0.777778	0.888889	0	-1.46903	0.281902	0.249552
481766	1	6	CSM2	0.875	0.777778	0.888889	0	-0.837289	0.410082	0.249552
481766	1	7	CSM2	0.875	0.777778	0.888889	0	-1.16726	0.402664	0.249552
481766	1	2	CSM1	0.875	0.777778	0.888889	0	-1.31515	0.346517	0.266791
481766	1	3	CSM1	0.875	0.777778	0.888889	0	-1.77241	0.33864	0.266791
481766	1	4	CSM1	0.875	0.777778	0.888889	0	-1.11519	0.364354	0.266791
481766	1	5	CSM1	0.875	0.777778	0.888889	0	-1.47027	0.301357	0.266791
481766	1	6	CSM1	0.875	0.777778	0.888889	0	-0.831618	0.453968	0.266791
481766	1	7	CSM1	0.875	0.777778	0.888889	0	-1.16004	0.449443	0.266791
481766	1	2	CSM3	0.875	0.777778	0.888889	0	-1.21689	0.273004	0
481766	1	3	CSM3	0.875	0.777778	0.888889	0	-1.66395	0.264745	0
481766	1	4	CSM3	0.875	0.777778	0.888889	0	-1.11473	0.267137	0
481766	1	5	CSM3	0.875	0.777778	0.888889	0	-1.45303	0.223214	0
481766	1	6	CSM3	0.875	0.777778	0.888889	0	-0.827625	0.289522	0
481766	1	7	CSM3	0.875	0.777778	0.888889	0	-1.1558	0.27964	0
481766	1	2	ASM1	0.875	0.777778	0.888889	0	-1.065	0.3212
481766	1	3	ASM1	0.875	0.777778	0.888889	0	-1.371	0.308
481766	1	4	ASM1	0.875	0.777778	0.888889	0	-0.9674	0.3528
481766	1	5	ASM1	0.875	0.777778	0.888889	0	-1.33	0.3079
481766	1	6	ASM1	0.875	0.777778	0.888889	0	-0.8907	0.4731
481766	1	7	ASM1	0.875	0.777778	0.888889	0	-1.2	0.4572
481766	1	2	ASM2	0.875	0.777778	0.888889	0	-1.142	0.5276
481766	1	3	ASM2	0.875	0.777778	0.888889	0	-1.465	0.4742
481766	1	4	ASM2	0.875	0.777778	0.888889	0	-1.403	0.7412
481766	1	5	ASM2	0.875	0.777778	0.888889	0	-1.391	0.4984
481766	1	6	ASM2	0.875	0.777778	0.888889	0	-0.9851	0.9605
481766	1	7	ASM2	0.875	0.777778	0.888889	0	-1.138	0.9773
481942	1	2	CSM2	0.146341	0.666667	4.55556	0.402299	-3.76745	0.262439	0.308214
481942	1	3	CSM2	0.146341	0.666667	4.55556	0.402299	-1.81737	0.235598	0.308214
481942	1	4	CSM2	0.146341	0.666667	4.55556	0.402299	-2.38156	0.227408	0.308214
481942	1	5	CSM2	0.146341	0.666667	4.55556	0.402299	-1.32163	0.277919	0.308214
481942	1	6	CSM2	0.146341	0.666667	4.55556	0.402299	-4.31517	0.418561	0.308214
481942	1	2	CSM1	0.146341	0.666667	4.55556	0.402299	-3.7771	0.270134	0.350533
481942	1	3	CSM1	0.146341	0.666667	4.55556	0.402299	-1.82438	0.246359	0.350533
481942	1	4	CSM1	0.146341	0.666667	4.55556	0.402299	-2.39086	0.242401	0.350533
481942	1	5	CSM1	0.146341	0.666667	4.55556	0.402299	-1.32307	0.290648	0.350533
481942	1	6	CSM1	0.146341	0.666667	4.55556	0.402299	-4.31722	0.430696	0.350533
481942	1	2	CSM3	0.146341	0.666667	4.55556	0.402299	-3.4062	0.224421	0
481942	1	3	CSM3	0.146341	0.666667	4.55556	0.402299	-1.65195	0.208955	0
481942	1	4	CSM3	0.146341	0.666667	4.55556	0.402299	-2.18683	0.185902	0
481942	1	5	CSM3	0.146341	0.666667	4.55556	0.402299	-1.17154	0.231347	0
481942	1	6	CSM3	0.146341	0.666667	4.55556	0.402299	-4.0031	0.374111	0
481942	1	2	ASM1	0.146341	0.666667	4.55556	0.402299	-2.784	0.2121
481942	1	3	ASM1	0.146341	0.666667	4.55556	0.402299	-1.521	0.2067
481942	1	4	ASM1	0.146341	0.666667	4.55556	0.402299	-1.925	0.2039
481942	1	5	ASM1	0.146341	0.666667	4.55556	0.402299	-0.9083	0.2187
481942	1	6	ASM1	0.146341	0.666667	4.55556	0.402299	-3.335	0.3788
481942	1	2	ASM2	0.146341	0.666667	4.55556	0.402299	-2.585	0.2546
481942	1	3	ASM2	0.146341	0.666667	4.55556	0.402299	-1.542	0.2325
481942	1	4	ASM2	0.146341	0.666667	4.55556	0.402299	-1.959	0.2037
481942	1	5	ASM2	0.146341	0.666667	4.55556	0.402299	-0.9785	0.2598
481942	1	6	ASM2	0.146341	0.666667	4.55556	0.402299	-3.207	0.5273
482001	1	2	CSM2	0.0686275	0.875	12.75	0.304348	2.87608	0.518164	0.787258
482001	1	3	CSM2	0.0686275	0.875	12.75	0.304348	1.83	0.167638	0.787258
482001	1	4	CSM2	0.0686275	0.875	12.75	0.304348	1.71703	0.200776	0.787258
482001	1	5	CSM2	0.0686275	0.875	12.75	0.304348	1.63253	0.250552	0.787258
482001	1	6	CSM2	0.0686275	0.875	12.75	0.304348	2.23285	0.344968	0.787258
482001	1	7	CSM2	0.0686275	0.875	12.75	0.304348	1.24221	0.319024	0.787258
482001	1	2	CSM1	0.0686275	0.875	12.75	0.304348	2.88065	0.530186	0.813179
482001	1	3	CSM1	0.0686275	0.875	12.75	0.304348	1.83708	0.17113	0.813179
482001	1	4	CSM1	0.0686275	0.875	12.75	0.304348	1.71853	0.20482	0.813179
482001	1	5	CSM1	0.0686275	0.875	12.75	0.304348	1.63708	0.255774	0.813179
482001	1	6	CSM1	0.0686275	0.875	12.75	0.304348	2.23252	0.349635	0.813179
482001	1	7	CSM1	0.0686275	0.875	12.75	0.304348	1.24666	0.324926	0.813179
482001	1	2	CSM3	0.0686275	0.875	12.75	0.304348	2.46696	0.466524	0.631738
482001	1	3	CSM3	0.0686275	0.875	12.75	0.304348	1.68034	0.145763	0.631738
482001	1	4	CSM3	0.0686275	0.875	12.75	0.304348	1.60817	0.174505	0.631738
482001	1	5	CSM3	0.0686275	0.875	12.75	0.304348	1.50142	0.220412	0.631738
482001	1	6	CSM3	0.0686275	0.875	12.75	0.304348	2.12208	0.298367	0.631738
482001	1	7	CSM3	0.0686275	0.875	12.75	0.304348	0.950143	0.283537	0.631738
482001	1	2	ASM1	0.0686275	0.875	12.75	0.304348	3.057	0.4858
482001	1	3	ASM1	0.0686275	0.875	12.75	0.304348	1.601	0.1355
482001	1	4	ASM1	0.0686275	0.875	12.75	0.304348	1.476	0.155
482001	1	5	ASM1	0.0686275	0.875	12.75	0.304348	1.32	0.1817
482001	1	6	ASM1	0.0686275	0.875	12.75	0.304348	1.159	0.2404
482001	1	7	ASM1	0.0686275	0.875	12.75	0.304348	1.16	0.2348
482001	1	2	ASM2	0.0686275	0.875	12.75	0.304348	2.678	0.8572
482001	1	3	ASM2	0.0686275	0.875	12.75	0.304348	1.597	0.1324
482001	1	4	ASM2	0.0686275	0.875	12.75	0.304348	1.469	0.1535
482001	1	5	ASM2	0.0686275	0.875	12.75	0.304348	1.338	0.1683
482001	1	6	ASM2	0.0686275	0.875	12.75	0.304348	1.141	0.249
482001	1	7	ASM2	0.0686275	0.875	12.75	0.304348	1.063	0.35
482004	1	2	CSM2	0.32	1	3.125	0.269231	1.11271	0.374048	0.410107
482004	1	3	CSM2	0.32	1	3.125	0.269231	1.11826	0.197565	0.410107
482004	1	4	CSM2	0.32	1	3.125	0.269231	1.10439	0.302047	0.410107
482004	1	5	CSM2	0.32	1	3.125	0.269231	1.17169	0.355907	0.410107
482004	1	6	CSM2	0.32	1	3.125	0.269231	0.398596	0.491195	0.410107
482004	1	7	CSM2	0.32	1	3.125	0.269231	0.930361	0.414191	0.410107
482004	1	8	CSM2	0.32	1	3.125	0.269231	1.92263	0.700829	0.410107
482004	1	2	CSM1	0.32	1	3.125	0.269231	1.13375	0.412549	0.477733
482004	1	3	CSM1	0.32	1	3.125	0.269231	1.14159	0.222636	0.477733
482004	1	4	CSM1	0.32	1	3.125	0.269231	1.10944	0.328214	0.477733
482004	1	5	CSM1	0.32	1	3.125	0.269231	1.17923	0.38797	0.477733
482004	1	6	CSM1	0.32	1	3.125	0.269231	0.397437	0.530312	0.477733
482004	1	7	CSM1	0.32	1	3.125	0.269231	0.930822	0.442479	0.477733
482004	1	8	CSM1	0.32	1	3.125	0.269231	1.94532	0.731756	0.477733
482004	1	2	CSM3	0.32	1	3.125	0.269231	1.04936	0.333759	0.338596
482004	1	3	CSM3	0.32	1	3.125	0.269231	1.04082	0.163145	0.338596
482004	1	4	CSM3	0.32	1	3.125	0.269231	1.08481	0.265805	0.338596
482004	1	5	CSM3	0.32	1	3.125	0.269231	1.1411	0.316543	0.338596
482004	1	6	CSM3	0.32	1	3.125	0.269231	0.380473	0.450083	0.338596
482004	1	7	CSM3	0.32	1	3.125	0.269231	0.897781	0.379204	0.338596
482004	1	8	CSM3	0.32	1	3.125	0.269231	1.3701	0.67703	0.338596
482004	1	2	ASM1	0.32	1	3.125	0.269231	0.9878	0.2882
482004	1	3	ASM1	0.32	1	3.125	0.269231	1.042	0.168
482004	1	4	ASM1	0.32	1	3.125	0.269231	1.053	0.247
482004	1	5	ASM1	0.32	1	3.125	0.269231	1.163	0.2975
482004	1	6	ASM1	0.32	1	3.125	0.269231	0.4848	0.4005
482004	1	7	ASM1	0.32	1	3.125	0.269231	1.141	0.3207
482004	1	8	ASM1	0.32	1	3.125	0.269231	0.7447	0.4439
482004	1	2	ASM2	0.32	1	3.125	0.269231
482004	1	3	ASM2	0.32	1	3.125	0.269231
482004	1	4	ASM2	0.32	1	3.125	0.269231
482004	1	5	ASM2	0.32	1	3.125	0.269231
482004	1	6	ASM2	0.32	1	3.125	0.269231
482004	1	7	ASM2	0.32	1	3.125	0.269231
482004	1	8	ASM2	0.32	1	3.125	0.269231
482120	1	2	CSM2	0.5	1.125	2.25	0	0.550489	0.286842	0.242914
482120	1	3	CSM2	0.5	1.125	2.25	0	0.512062	0.380857	0.242914
482120	1	4	CSM2	0.5	1.125	2.25	0	0.574928	0.821594	0.242914
482120	1	5	CSM2	0.5	1.125	2.25	0	-0.123519	0.407242	0.242914
482120	1	6	CSM2	0.5	1.125	2.25	0	0.290815	0.230989	0.242914
482120	1	7	CSM2	0.5	1.125	2.25	0	0.122237	0.324345	0.242914
482120	1	8	CSM2	0.5	1.125	2.25	0	0.784664	1.0028	0.242914
482120	1	9	CSM2	0.5	1.125	2.25	0	0.534522	0.337454	0.242914
482120	1	2	CSM1	0.5	1.125	2.25	0	0.551073	0.322358	0.274204
482120	1	3	CSM1	0.5	1.125	2.25	0	0.509845	0.460993	0.274204
482120	1	4	CSM1	0.5	1.125	2.25	0	0.572045	0.834659	0.274204
482120	1	5	CSM1	0.5	1.125	2.25	0	-0.117871	0.482285	0.274204
482120	1	6	CSM1	0.5	1.125	2.25	0	0.294296	0.275438	0.274204
482120	1	7	CSM1	0.5	1.125	2.25	0	0.121645	0.413217	0.274204
482120	1	8	CSM1	0.5	1.125	2.25	0	0.785939	1.03273	0.274204
482120	1	9	CSM1	0.5	1.125	2.25	0	0.534895	0.423008	0.274204
482120	1	2	CSM3	0.5	1.125	2.25	0	0.485594	0.221985	0
482120	1	3	CSM3	0.5	1.125	2.25	0	0.506463	0.249468	0
482120	1	4	CSM3	0.5	1.125	2.25	0	0.510294	0.75886	0
482120	1	5	CSM3	0.5	1.125	2.25	0	-0.110652	0.284856	0
482120	1	6	CSM3	0.5	1.125	2.25	0	0.304833	0.122886	0
482120	1	7	CSM3	0.5	1.125	2.25	0	0.121529	0.1497	0
482120	1	8	CSM3	0.5	1.125	2.25	0	0.691294	0.868163	0
482120	1	9	CSM3	0.5	1.125	2.25	0	0.531886	0.176411	0
482120	1	2	ASM1	0.5	1.125	2.25	0	0.7348	0.3617
482120	1	3	ASM1	0.5	1.125	2.25	0	0.5214	0.5087
482120	1	4	ASM1	0.5	1.125	2.25	0	0.093	0.7135
482120	1	5	ASM1	0.5	1.125	2.25	0	0.0746	0.5145
482120	1	6	ASM1	0.5	1.125	2.25	0	0.1732	0.3131
482120	1	7	ASM1	0.5	1.125	2.25	0	-0.0754	0.4849
482120	1	8	ASM1	0.5	1.125	2.25	0	0.9865	0.926
482120	1	9	ASM1	0.5	1.125	2.25	0	0.442	0.4784
482120	1	2	ASM2	0.5	1.125	2.25	0
482120	1	3	ASM2	0.5	1.125	2.25	0
482120	1	4	ASM2	0.5	1.125	2.25	0
482120	1	5	ASM2	0.5	1.125	2.25	0
482120	1	6	ASM2	0.5	1.125	2.25	0
482120	1	7	ASM2	0.5	1.125	2.25	0
482120	1	8	ASM2	0.5	1.125	2.25	0
482120	1	9	ASM2	0.5	1.125	2.25	0
482159	1	2	CSM2	0.2	0.461538	2.30769	0.102941	1.06905	0.139403	0.214069
482159	1	3	CSM2	0.2	0.461538	2.30769	0.102941	1.0527	0.142978	0.214069
482159	1	4	CSM2	0.2	0.461538	2.30769	0.102941	0.556923	0.155612	0.214069
482159	1	5	CSM2	0.2	0.461538	2.30769	0.102941	1.19319	0.214902	0.214069
482159	1	6	CSM2	0.2	0.461538	2.30769	0.102941	0.733217	0.153737	0.214069
482159	1	2	CSM1	0.2	0.461538	2.30769	0.102941	1.06912	0.13897	0.205092
482159	1	3	CSM1	0.2	0.461538	2.30769	0.102941	1.05432	0.142786	0.205092
482159	1	4	CSM1	0.2	0.461538	2.30769	0.102941	0.552192	0.156689	0.205092
482159	1	5	CSM1	0.2	0.461538	2.30769	0.102941	1.19391	0.215439	0.205092
482159	1	6	CSM1	0.2	0.461538	2.30769	0.102941	0.733657	0.153178	0.205092
482159	1	2	CSM3	0.2	0.461538	2.30769	0.102941	1.04156	0.138134	0.221245
482159	1	3	CSM3	0.2	0.461538	2.30769	0.102941	1.02033	0.142027	0.221245
482159	1	4	CSM3	0.2	0.461538	2.30769	0.102941	0.541524	0.152226	0.221245
482159	1	5	CSM3	0.2	0.461538	2.30769	0.102941	1.1647	0.213335	0.221245
482159	1	6	CSM3	0.2	0.461538	2.30769	0.102941	0.714465	0.152292	0.221245
482159	1	2	ASM1	0.2	0.461538	2.30769	0.102941	0.9787	0.1301
482159	1	3	ASM1	0.2	0.461538	2.30769	0.102941	0.9405	0.1323
482159	1	4	ASM1	0.2	0.461538	2.30769	0.102941	0.4903	0.1432
482159	1	5	ASM1	0.2	0.461538	2.30769	0.102941	1.067	0.1908
[truncated: 2,336 more rows]

## Sheet: datadictionary_lnOR_SE
Variable name	Description	Values
pmid	Unique identifier for each network	473552 - 501434
treatment1	Treatment number for the reference treatment	1
treatment2	Treatment number for the treatments compared to the reference treatment (i.e., treatment1)	2-45
model	Description of model fitted	CSM1 CSM2 CSM3 ASM1 ASM2
ratio_tx_studies	Ratio of the number of treatments to the number of studies	0-1
ratio_tx_comparisons	Ratio of the number of treatments to the number of unique direct comparisons	Number >=0
ratio_studies_comparisons	Ratio of the number of studies to the number of unique direct comparisons	Number >=0
prop_rare	Proportion of treatment arms in a network with fewer than 10 events	0-1
lnOR	ln(Odds Ratio)	Real number
SE_lnOR	standard error (ln(Odds Ratio))	Number >=0
tau	Estimate of between-trial heterogeneity standard-deviation (tau)	Number >=0; t is missing for ASM1 and ASM2

## Sheet: SUCRA_rank
pmid	treatment	model	ratio_tx_studies	ratio_tx_comparisons	ratio_studies_comparisons	prop_rare	sucra	rank
473552	1	CSM2	0.59375	0.730769	1.23077	0.357143	0.347443	12
473552	2	CSM2	0.59375	0.730769	1.23077	0.357143	0.750845	4
473552	3	CSM2	0.59375	0.730769	1.23077	0.357143	0.121558	18
473552	4	CSM2	0.59375	0.730769	1.23077	0.357143	0.716322	6
473552	5	CSM2	0.59375	0.730769	1.23077	0.357143	0.535002	9
473552	6	CSM2	0.59375	0.730769	1.23077	0.357143	0.939946	2
473552	7	CSM2	0.59375	0.730769	1.23077	0.357143	0.250486	16
473552	8	CSM2	0.59375	0.730769	1.23077	0.357143	0.88356	3
473552	9	CSM2	0.59375	0.730769	1.23077	0.357143	0.684424	7
473552	10	CSM2	0.59375	0.730769	1.23077	0.357143	0.325973	14
473552	11	CSM2	0.59375	0.730769	1.23077	0.357143	0.425378	11
473552	12	CSM2	0.59375	0.730769	1.23077	0.357143	0.738916	5
473552	13	CSM2	0.59375	0.730769	1.23077	0.357143	0.130389	17
473552	14	CSM2	0.59375	0.730769	1.23077	0.357143	0.0203278	19
473552	15	CSM2	0.59375	0.730769	1.23077	0.357143	0.282341	15
473552	16	CSM2	0.59375	0.730769	1.23077	0.357143	0.996951	1
473552	17	CSM2	0.59375	0.730769	1.23077	0.357143	0.53933	8
473552	18	CSM2	0.59375	0.730769	1.23077	0.357143	0.333506	13
473552	19	CSM2	0.59375	0.730769	1.23077	0.357143	0.477302	10
473552	1	CSM1	0.59375	0.730769	1.23077	0.357143	0.352589	12
473552	2	CSM1	0.59375	0.730769	1.23077	0.357143	0.749085	4
473552	3	CSM1	0.59375	0.730769	1.23077	0.357143	0.132025	18
473552	4	CSM1	0.59375	0.730769	1.23077	0.357143	0.715404	6
473552	5	CSM1	0.59375	0.730769	1.23077	0.357143	0.53736	8
473552	6	CSM1	0.59375	0.730769	1.23077	0.357143	0.938914	2
473552	7	CSM1	0.59375	0.730769	1.23077	0.357143	0.247702	16
473552	8	CSM1	0.59375	0.730769	1.23077	0.357143	0.881259	3
473552	9	CSM1	0.59375	0.730769	1.23077	0.357143	0.67887	7
473552	10	CSM1	0.59375	0.730769	1.23077	0.357143	0.329322	14
473552	11	CSM1	0.59375	0.730769	1.23077	0.357143	0.41917	11
473552	12	CSM1	0.59375	0.730769	1.23077	0.357143	0.724051	5
473552	13	CSM1	0.59375	0.730769	1.23077	0.357143	0.140143	17
473552	14	CSM1	0.59375	0.730769	1.23077	0.357143	0.0210846	19
473552	15	CSM1	0.59375	0.730769	1.23077	0.357143	0.285143	15
473552	16	CSM1	0.59375	0.730769	1.23077	0.357143	0.994789	1
473552	17	CSM1	0.59375	0.730769	1.23077	0.357143	0.534986	9
473552	18	CSM1	0.59375	0.730769	1.23077	0.357143	0.339972	13
473552	19	CSM1	0.59375	0.730769	1.23077	0.357143	0.478131	10
473552	1	CSM3	0.59375	0.730769	1.23077	0.357143	0.287704	14
473552	2	CSM3	0.59375	0.730769	1.23077	0.357143	0.732168	5
473552	3	CSM3	0.59375	0.730769	1.23077	0.357143	0.0567014	19
473552	4	CSM3	0.59375	0.730769	1.23077	0.357143	0.689471	6
473552	5	CSM3	0.59375	0.730769	1.23077	0.357143	0.496446	9
473552	6	CSM3	0.59375	0.730769	1.23077	0.357143	0.938063	2
473552	7	CSM3	0.59375	0.730769	1.23077	0.357143	0.269169	16
473552	8	CSM3	0.59375	0.730769	1.23077	0.357143	0.868262	3
473552	9	CSM3	0.59375	0.730769	1.23077	0.357143	0.656034	7
473552	10	CSM3	0.59375	0.730769	1.23077	0.357143	0.27566	15
473552	11	CSM3	0.59375	0.730769	1.23077	0.357143	0.409247	12
473552	12	CSM3	0.59375	0.730769	1.23077	0.357143	0.761409	4
473552	13	CSM3	0.59375	0.730769	1.23077	0.357143	0.0832674	18
473552	14	CSM3	0.59375	0.730769	1.23077	0.357143	0.483196	10
473552	15	CSM3	0.59375	0.730769	1.23077	0.357143	0.237776	17
473552	16	CSM3	0.59375	0.730769	1.23077	0.357143	0.998641	1
473552	17	CSM3	0.59375	0.730769	1.23077	0.357143	0.515587	8
473552	18	CSM3	0.59375	0.730769	1.23077	0.357143	0.291502	13
473552	19	CSM3	0.59375	0.730769	1.23077	0.357143	0.449697	11
473552	1	ASM1	0.59375	0.730769	1.23077	0.357143	0.227711	16
473552	2	ASM1	0.59375	0.730769	1.23077	0.357143	0.825767	3
473552	3	ASM1	0.59375	0.730769	1.23077	0.357143	0.178078	19
473552	4	ASM1	0.59375	0.730769	1.23077	0.357143	0.679233	5
473552	5	ASM1	0.59375	0.730769	1.23077	0.357143	0.480161	10
473552	6	ASM1	0.59375	0.730769	1.23077	0.357143	0.946178	2
473552	7	ASM1	0.59375	0.730769	1.23077	0.357143	0.311956	13
473552	8	ASM1	0.59375	0.730769	1.23077	0.357143	0.644567	6
473552	9	ASM1	0.59375	0.730769	1.23077	0.357143	0.557744	8
473552	10	ASM1	0.59375	0.730769	1.23077	0.357143	0.214572	18
473552	11	ASM1	0.59375	0.730769	1.23077	0.357143	0.26425	15
473552	12	ASM1	0.59375	0.730769	1.23077	0.357143	0.70565	4
473552	13	ASM1	0.59375	0.730769	1.23077	0.357143	0.216522	17
473552	14	ASM1	0.59375	0.730769	1.23077	0.357143	0.619489	7
473552	15	ASM1	0.59375	0.730769	1.23077	0.357143	0.338028	12
473552	16	ASM1	0.59375	0.730769	1.23077	0.357143	0.975139	1
473552	17	ASM1	0.59375	0.730769	1.23077	0.357143	0.553289	9
473552	18	ASM1	0.59375	0.730769	1.23077	0.357143	0.286067	14
473552	19	ASM1	0.59375	0.730769	1.23077	0.357143	0.475506	11
473552	1	ASM2	0.59375	0.730769	1.23077	0.357143
473552	2	ASM2	0.59375	0.730769	1.23077	0.357143
473552	3	ASM2	0.59375	0.730769	1.23077	0.357143
473552	4	ASM2	0.59375	0.730769	1.23077	0.357143
473552	5	ASM2	0.59375	0.730769	1.23077	0.357143
473552	6	ASM2	0.59375	0.730769	1.23077	0.357143
473552	7	ASM2	0.59375	0.730769	1.23077	0.357143
473552	8	ASM2	0.59375	0.730769	1.23077	0.357143
473552	9	ASM2	0.59375	0.730769	1.23077	0.357143
473552	10	ASM2	0.59375	0.730769	1.23077	0.357143
473552	11	ASM2	0.59375	0.730769	1.23077	0.357143
473552	12	ASM2	0.59375	0.730769	1.23077	0.357143
473552	13	ASM2	0.59375	0.730769	1.23077	0.357143
473552	14	ASM2	0.59375	0.730769	1.23077	0.357143
473552	15	ASM2	0.59375	0.730769	1.23077	0.357143
473552	16	ASM2	0.59375	0.730769	1.23077	0.357143
473552	17	ASM2	0.59375	0.730769	1.23077	0.357143
473552	18	ASM2	0.59375	0.730769	1.23077	0.357143
473552	19	ASM2	0.59375	0.730769	1.23077	0.357143
476033	1	CSM2	0.714286	1.25	1.75	0	0.993547	1
476033	2	CSM2	0.714286	1.25	1.75	0	0.031	5
476033	3	CSM2	0.714286	1.25	1.75	0	0.423275	4
476033	4	CSM2	0.714286	1.25	1.75	0	0.470169	3
476033	5	CSM2	0.714286	1.25	1.75	0	0.582008	2
476033	1	CSM1	0.714286	1.25	1.75	0	0.985858	1
476033	2	CSM1	0.714286	1.25	1.75	0	0.0387611	5
476033	3	CSM1	0.714286	1.25	1.75	0	0.425119	4
476033	4	CSM1	0.714286	1.25	1.75	0	0.465239	3
476033	5	CSM1	0.714286	1.25	1.75	0	0.585022	2
476033	1	CSM3	0.714286	1.25	1.75	0	0.999936	1
476033	2	CSM3	0.714286	1.25	1.75	0	0.00237444	5
476033	3	CSM3	0.714286	1.25	1.75	0	0.419195	4
476033	4	CSM3	0.714286	1.25	1.75	0	0.459589	3
476033	5	CSM3	0.714286	1.25	1.75	0	0.618906	2
476033	1	ASM1	0.714286	1.25	1.75	0	0.956225	1
476033	2	ASM1	0.714286	1.25	1.75	0	0.094175	5
476033	3	ASM1	0.714286	1.25	1.75	0	0.405925	4
476033	4	ASM1	0.714286	1.25	1.75	0	0.4231	3
476033	5	ASM1	0.714286	1.25	1.75	0	0.6207	2
476033	1	ASM2	0.714286	1.25	1.75	0	0.4936	3
476033	2	ASM2	0.714286	1.25	1.75	0	0.64725	2
476033	3	ASM2	0.714286	1.25	1.75	0	0.851025	1
476033	4	ASM2	0.714286	1.25	1.75	0	0.156175	5
476033	5	ASM2	0.714286	1.25	1.75	0	0.351925	4
479585	1	CSM2	0.204082	1.11111	5.44444	0.1875	0.198993	10
479585	2	CSM2	0.204082	1.11111	5.44444	0.1875	0.451578	7
479585	3	CSM2	0.204082	1.11111	5.44444	0.1875	0.26662	9
479585	4	CSM2	0.204082	1.11111	5.44444	0.1875	0.741722	1
479585	5	CSM2	0.204082	1.11111	5.44444	0.1875	0.41322	8
479585	6	CSM2	0.204082	1.11111	5.44444	0.1875	0.504302	6
479585	7	CSM2	0.204082	1.11111	5.44444	0.1875	0.577414	4
479585	8	CSM2	0.204082	1.11111	5.44444	0.1875	0.704421	2
479585	9	CSM2	0.204082	1.11111	5.44444	0.1875	0.518857	5
479585	10	CSM2	0.204082	1.11111	5.44444	0.1875	0.622874	3
479585	1	CSM1	0.204082	1.11111	5.44444	0.1875	0.207616	10
479585	2	CSM1	0.204082	1.11111	5.44444	0.1875	0.452723	7
479585	3	CSM1	0.204082	1.11111	5.44444	0.1875	0.266259	9
479585	4	CSM1	0.204082	1.11111	5.44444	0.1875	0.740932	1
479585	5	CSM1	0.204082	1.11111	5.44444	0.1875	0.418356	8
479585	6	CSM1	0.204082	1.11111	5.44444	0.1875	0.513309	6
479585	7	CSM1	0.204082	1.11111	5.44444	0.1875	0.581509	4
479585	8	CSM1	0.204082	1.11111	5.44444	0.1875	0.693142	2
479585	9	CSM1	0.204082	1.11111	5.44444	0.1875	0.514857	5
479585	10	CSM1	0.204082	1.11111	5.44444	0.1875	0.611298	3
479585	1	CSM3	0.204082	1.11111	5.44444	0.1875	0.189021	10
479585	2	CSM3	0.204082	1.11111	5.44444	0.1875	0.459072	7
479585	3	CSM3	0.204082	1.11111	5.44444	0.1875	0.252476	9
479585	4	CSM3	0.204082	1.11111	5.44444	0.1875	0.743637	1
479585	5	CSM3	0.204082	1.11111	5.44444	0.1875	0.414048	8
479585	6	CSM3	0.204082	1.11111	5.44444	0.1875	0.463503	6
479585	7	CSM3	0.204082	1.11111	5.44444	0.1875	0.553145	4
479585	8	CSM3	0.204082	1.11111	5.44444	0.1875	0.729197	2
479585	9	CSM3	0.204082	1.11111	5.44444	0.1875	0.525677	5
479585	10	CSM3	0.204082	1.11111	5.44444	0.1875	0.670224	3
479585	1	ASM1	0.204082	1.11111	5.44444	0.1875	0.191689	10
479585	2	ASM1	0.204082	1.11111	5.44444	0.1875	0.509311	5
479585	3	ASM1	0.204082	1.11111	5.44444	0.1875	0.342722	9
479585	4	ASM1	0.204082	1.11111	5.44444	0.1875	0.677833	2
479585	5	ASM1	0.204082	1.11111	5.44444	0.1875	0.406956	7
479585	6	ASM1	0.204082	1.11111	5.44444	0.1875	0.405667	8
479585	7	ASM1	0.204082	1.11111	5.44444	0.1875	0.589956	4
479585	8	ASM1	0.204082	1.11111	5.44444	0.1875	0.6571	3
479585	9	ASM1	0.204082	1.11111	5.44444	0.1875	0.468744	6
479585	10	ASM1	0.204082	1.11111	5.44444	0.1875	0.749789	1
479585	1	ASM2	0.204082	1.11111	5.44444	0.1875	0.245522	10
479585	2	ASM2	0.204082	1.11111	5.44444	0.1875	0.895711	1
479585	3	ASM2	0.204082	1.11111	5.44444	0.1875	0.388789	7
479585	4	ASM2	0.204082	1.11111	5.44444	0.1875	0.641167	2
479585	5	ASM2	0.204082	1.11111	5.44444	0.1875	0.462433	5
479585	6	ASM2	0.204082	1.11111	5.44444	0.1875	0.437167	6
479585	7	ASM2	0.204082	1.11111	5.44444	0.1875	0.591989	3
479585	8	ASM2	0.204082	1.11111	5.44444	0.1875	0.590011	4
479585	9	ASM2	0.204082	1.11111	5.44444	0.1875	0.388733	8
479585	10	ASM2	0.204082	1.11111	5.44444	0.1875	0.358722	9
479603	1	CSM2	0.542169	0.75	1.38333	0.395349	0.847268	1
479603	2	CSM2	0.542169	0.75	1.38333	0.395349	0.476502	26
479603	3	CSM2	0.542169	0.75	1.38333	0.395349	0.555091	22
479603	4	CSM2	0.542169	0.75	1.38333	0.395349	0.663028	14
479603	5	CSM2	0.542169	0.75	1.38333	0.395349	0.634105	16
479603	6	CSM2	0.542169	0.75	1.38333	0.395349	0.389447	32
479603	7	CSM2	0.542169	0.75	1.38333	0.395349	0.499709	24
479603	8	CSM2	0.542169	0.75	1.38333	0.395349	0.396053	31
479603	9	CSM2	0.542169	0.75	1.38333	0.395349	0.484624	25
479603	10	CSM2	0.542169	0.75	1.38333	0.395349	0.58217	19
479603	11	CSM2	0.542169	0.75	1.38333	0.395349	0.364255	33
479603	12	CSM2	0.542169	0.75	1.38333	0.395349	0.47637	27
479603	13	CSM2	0.542169	0.75	1.38333	0.395349	0.465858	28
479603	14	CSM2	0.542169	0.75	1.38333	0.395349	0.653509	15
479603	15	CSM2	0.542169	0.75	1.38333	0.395349	0.623306	17
479603	16	CSM2	0.542169	0.75	1.38333	0.395349	0.319267	34
479603	17	CSM2	0.542169	0.75	1.38333	0.395349	0.537234	23
479603	18	CSM2	0.542169	0.75	1.38333	0.395349	0.0463134	45
479603	19	CSM2	0.542169	0.75	1.38333	0.395349	0.0478045	44
479603	20	CSM2	0.542169	0.75	1.38333	0.395349	0.294461	37
479603	21	CSM2	0.542169	0.75	1.38333	0.395349	0.0480672	42
479603	22	CSM2	0.542169	0.75	1.38333	0.395349	0.806706	5
479603	23	CSM2	0.542169	0.75	1.38333	0.395349	0.281945	38
479603	24	CSM2	0.542169	0.75	1.38333	0.395349	0.584964	18
479603	25	CSM2	0.542169	0.75	1.38333	0.395349	0.825091	3
479603	26	CSM2	0.542169	0.75	1.38333	0.395349	0.6855	11
479603	27	CSM2	0.542169	0.75	1.38333	0.395349	0.207232	40
479603	28	CSM2	0.542169	0.75	1.38333	0.395349	0.684788	12
479603	29	CSM2	0.542169	0.75	1.38333	0.395349	0.300071	36
479603	30	CSM2	0.542169	0.75	1.38333	0.395349	0.812628	4
479603	31	CSM2	0.542169	0.75	1.38333	0.395349	0.0479677	43
479603	32	CSM2	0.542169	0.75	1.38333	0.395349	0.0582503	41
479603	33	CSM2	0.542169	0.75	1.38333	0.395349	0.570828	20
479603	34	CSM2	0.542169	0.75	1.38333	0.395349	0.452172	29
479603	35	CSM2	0.542169	0.75	1.38333	0.395349	0.316297	35
479603	36	CSM2	0.542169	0.75	1.38333	0.395349	0.757173	7
479603	37	CSM2	0.542169	0.75	1.38333	0.395349	0.672279	13
479603	38	CSM2	0.542169	0.75	1.38333	0.395349	0.72444	9
479603	39	CSM2	0.542169	0.75	1.38333	0.395349	0.832646	2
479603	40	CSM2	0.542169	0.75	1.38333	0.395349	0.408427	30
479603	41	CSM2	0.542169	0.75	1.38333	0.395349	0.724428	10
479603	42	CSM2	0.542169	0.75	1.38333	0.395349	0.564406	21
479603	43	CSM2	0.542169	0.75	1.38333	0.395349	0.25866	39
479603	44	CSM2	0.542169	0.75	1.38333	0.395349	0.756315	8
479603	45	CSM2	0.542169	0.75	1.38333	0.395349	0.762348	6
479603	1	CSM1	0.542169	0.75	1.38333	0.395349	0.842899	1
479603	2	CSM1	0.542169	0.75	1.38333	0.395349	0.478439	26
479603	3	CSM1	0.542169	0.75	1.38333	0.395349	0.555201	22
479603	4	CSM1	0.542169	0.75	1.38333	0.395349	0.659674	14
479603	5	CSM1	0.542169	0.75	1.38333	0.395349	0.630083	16
479603	6	CSM1	0.542169	0.75	1.38333	0.395349	0.395559	32
479603	7	CSM1	0.542169	0.75	1.38333	0.395349	0.50143	24
479603	8	CSM1	0.542169	0.75	1.38333	0.395349	0.400381	31
479603	9	CSM1	0.542169	0.75	1.38333	0.395349	0.488238	25
479603	10	CSM1	0.542169	0.75	1.38333	0.395349	0.579871	19
479603	11	CSM1	0.542169	0.75	1.38333	0.395349	0.36183	33
479603	12	CSM1	0.542169	0.75	1.38333	0.395349	0.472606	27
479603	13	CSM1	0.542169	0.75	1.38333	0.395349	0.468448	28
479603	14	CSM1	0.542169	0.75	1.38333	0.395349	0.649661	15
479603	15	CSM1	0.542169	0.75	1.38333	0.395349	0.627444	17
479603	16	CSM1	0.542169	0.75	1.38333	0.395349	0.324501	34
479603	17	CSM1	0.542169	0.75	1.38333	0.395349	0.532087	23
479603	18	CSM1	0.542169	0.75	1.38333	0.395349	0.0462169	45
479603	19	CSM1	0.542169	0.75	1.38333	0.395349	0.0486697	42
479603	20	CSM1	0.542169	0.75	1.38333	0.395349	0.302494	37
479603	21	CSM1	0.542169	0.75	1.38333	0.395349	0.048479	44
479603	22	CSM1	0.542169	0.75	1.38333	0.395349	0.799823	5
479603	23	CSM1	0.542169	0.75	1.38333	0.395349	0.292312	38
479603	24	CSM1	0.542169	0.75	1.38333	0.395349	0.587759	18
479603	25	CSM1	0.542169	0.75	1.38333	0.395349	0.816723	3
479603	26	CSM1	0.542169	0.75	1.38333	0.395349	0.681423	11
479603	27	CSM1	0.542169	0.75	1.38333	0.395349	0.214763	40
479603	28	CSM1	0.542169	0.75	1.38333	0.395349	0.681361	12
479603	29	CSM1	0.542169	0.75	1.38333	0.395349	0.308555	36
479603	30	CSM1	0.542169	0.75	1.38333	0.395349	0.805589	4
479603	31	CSM1	0.542169	0.75	1.38333	0.395349	0.0485379	43
479603	32	CSM1	0.542169	0.75	1.38333	0.395349	0.0590573	41
479603	33	CSM1	0.542169	0.75	1.38333	0.395349	0.567782	20
479603	34	CSM1	0.542169	0.75	1.38333	0.395349	0.454165	29
479603	35	CSM1	0.542169	0.75	1.38333	0.395349	0.31955	35
479603	36	CSM1	0.542169	0.75	1.38333	0.395349	0.752484	7
479603	37	CSM1	0.542169	0.75	1.38333	0.395349	0.670809	13
479603	38	CSM1	0.542169	0.75	1.38333	0.395349	0.721882	9
479603	39	CSM1	0.542169	0.75	1.38333	0.395349	0.825114	2
479603	40	CSM1	0.542169	0.75	1.38333	0.395349	0.416688	30
479603	41	CSM1	0.542169	0.75	1.38333	0.395349	0.720406	10
479603	42	CSM1	0.542169	0.75	1.38333	0.395349	0.567192	21
479603	43	CSM1	0.542169	0.75	1.38333	0.395349	0.265664	39
479603	44	CSM1	0.542169	0.75	1.38333	0.395349	0.750701	8
479603	45	CSM1	0.542169	0.75	1.38333	0.395349	0.75745	6
479603	1	CSM3	0.542169	0.75	1.38333	0.395349	0.848336	1
479603	2	CSM3	0.542169	0.75	1.38333	0.395349	0.456626	26
479603	3	CSM3	0.542169	0.75	1.38333	0.395349	0.537729	23
479603	4	CSM3	0.542169	0.75	1.38333	0.395349	0.65227	14
479603	5	CSM3	0.542169	0.75	1.38333	0.395349	0.628697	16
479603	6	CSM3	0.542169	0.75	1.38333	0.395349	0.347285	33
479603	7	CSM3	0.542169	0.75	1.38333	0.395349	0.460614	25
479603	8	CSM3	0.542169	0.75	1.38333	0.395349	0.367479	32
479603	9	CSM3	0.542169	0.75	1.38333	0.395349	0.455195	27
479603	10	CSM3	0.542169	0.75	1.38333	0.395349	0.570729	19
479603	11	CSM3	0.542169	0.75	1.38333	0.395349	0.403103	30
479603	12	CSM3	0.542169	0.75	1.38333	0.395349	0.53988	22
479603	13	CSM3	0.542169	0.75	1.38333	0.395349	0.447827	28
479603	14	CSM3	0.542169	0.75	1.38333	0.395349	0.662518	13
479603	15	CSM3	0.542169	0.75	1.38333	0.395349	0.564603	20
479603	16	CSM3	0.542169	0.75	1.38333	0.395349	0.308941	36
479603	17	CSM3	0.542169	0.75	1.38333	0.395349	0.590824	17
479603	18	CSM3	0.542169	0.75	1.38333	0.395349	0.101376	45
479603	19	CSM3	0.542169	0.75	1.38333	0.395349	0.112517	44
479603	20	CSM3	0.542169	0.75	1.38333	0.395349	0.271667	37
479603	21	CSM3	0.542169	0.75	1.38333	0.395349	0.13862	42
479603	22	CSM3	0.542169	0.75	1.38333	0.395349	0.808642	5
479603	23	CSM3	0.542169	0.75	1.38333	0.395349	0.203939	39
479603	24	CSM3	0.542169	0.75	1.38333	0.395349	0.541866	21
479603	25	CSM3	0.542169	0.75	1.38333	0.395349	0.83383	3
479603	26	CSM3	0.542169	0.75	1.38333	0.395349	0.679253	11
479603	27	CSM3	0.542169	0.75	1.38333	0.395349	0.138264	43
479603	28	CSM3	0.542169	0.75	1.38333	0.395349	0.664348	12
479603	29	CSM3	0.542169	0.75	1.38333	0.395349	0.244923	38
479603	30	CSM3	0.542169	0.75	1.38333	0.395349	0.817227	4
479603	31	CSM3	0.542169	0.75	1.38333	0.395349	0.155045	41
479603	32	CSM3	0.542169	0.75	1.38333	0.395349	0.324626	35
479603	33	CSM3	0.542169	0.75	1.38333	0.395349	0.582782	18
479603	34	CSM3	0.542169	0.75	1.38333	0.395349	0.427603	29
479603	35	CSM3	0.542169	0.75	1.38333	0.395349	0.373875	31
479603	36	CSM3	0.542169	0.75	1.38333	0.395349	0.753843	7
479603	37	CSM3	0.542169	0.75	1.38333	0.395349	0.646988	15
479603	38	CSM3	0.542169	0.75	1.38333	0.395349	0.709312	10
479603	39	CSM3	0.542169	0.75	1.38333	0.395349	0.840516	2
479603	40	CSM3	0.542169	0.75	1.38333	0.395349	0.345091	34
479603	41	CSM3	0.542169	0.75	1.38333	0.395349	0.714124	9
479603	42	CSM3	0.542169	0.75	1.38333	0.395349	0.519734	24
479603	43	CSM3	0.542169	0.75	1.38333	0.395349	0.196844	40
479603	44	CSM3	0.542169	0.75	1.38333	0.395349	0.75191	8
479603	45	CSM3	0.542169	0.75	1.38333	0.395349	0.758578	6
479603	1	ASM1	0.542169	0.75	1.38333	0.395349	0.876368	4
479603	2	ASM1	0.542169	0.75	1.38333	0.395349	0.435657	27
479603	3	ASM1	0.542169	0.75	1.38333	0.395349	0.507943	26
479603	4	ASM1	0.542169	0.75	1.38333	0.395349	0.709755	10
479603	5	ASM1	0.542169	0.75	1.38333	0.395349	0.518341	23
479603	6	ASM1	0.542169	0.75	1.38333	0.395349	0.236768	36
479603	7	ASM1	0.542169	0.75	1.38333	0.395349	0.429218	28
479603	8	ASM1	0.542169	0.75	1.38333	0.395349	0.303798	33
479603	9	ASM1	0.542169	0.75	1.38333	0.395349	0.340086	31
479603	10	ASM1	0.542169	0.75	1.38333	0.395349	0.54818	21
479603	11	ASM1	0.542169	0.75	1.38333	0.395349	0.684511	13
479603	12	ASM1	0.542169	0.75	1.38333	0.395349	0.532755	22
479603	13	ASM1	0.542169	0.75	1.38333	0.395349	0.614389	18
479603	14	ASM1	0.542169	0.75	1.38333	0.395349	0.70942	11
479603	15	ASM1	0.542169	0.75	1.38333	0.395349	0.517027	25
479603	16	ASM1	0.542169	0.75	1.38333	0.395349	0.236123	37
479603	17	ASM1	0.542169	0.75	1.38333	0.395349	0.925582	1
479603	18	ASM1	0.542169	0.75	1.38333	0.395349	0.0397659	45
479603	19	ASM1	0.542169	0.75	1.38333	0.395349	0.142541	41
479603	20	ASM1	0.542169	0.75	1.38333	0.395349	0.279693	34
479603	21	ASM1	0.542169	0.75	1.38333	0.395349	0.112789	42
479603	22	ASM1	0.542169	0.75	1.38333	0.395349	0.824293	6
479603	23	ASM1	0.542169	0.75	1.38333	0.395349	0.110202	43
479603	24	ASM1	0.542169	0.75	1.38333	0.395349	0.41225	29
479603	25	ASM1	0.542169	0.75	1.38333	0.395349	0.88993	2
479603	26	ASM1	0.542169	0.75	1.38333	0.395349	0.678702	15
479603	27	ASM1	0.542169	0.75	1.38333	0.395349	0.105461	44
479603	28	ASM1	0.542169	0.75	1.38333	0.395349	0.649511	16
479603	29	ASM1	0.542169	0.75	1.38333	0.395349	0.241248	35
479603	30	ASM1	0.542169	0.75	1.38333	0.395349	0.836064	5
479603	31	ASM1	0.542169	0.75	1.38333	0.395349	0.162891	39
479603	32	ASM1	0.542169	0.75	1.38333	0.395349	0.560427	19
479603	33	ASM1	0.542169	0.75	1.38333	0.395349	0.553202	20
479603	34	ASM1	0.542169	0.75	1.38333	0.395349	0.397882	30
479603	35	ASM1	0.542169	0.75	1.38333	0.395349	0.31757	32
479603	36	ASM1	0.542169	0.75	1.38333	0.395349	0.774736	8
479603	37	ASM1	0.542169	0.75	1.38333	0.395349	0.616373	17
479603	38	ASM1	0.542169	0.75	1.38333	0.395349	0.68403	14
479603	39	ASM1	0.542169	0.75	1.38333	0.395349	0.877395	3
479603	40	ASM1	0.542169	0.75	1.38333	0.395349	0.185541	38
479603	41	ASM1	0.542169	0.75	1.38333	0.395349	0.696873	12
479603	42	ASM1	0.542169	0.75	1.38333	0.395349	0.518159	24
479603	43	ASM1	0.542169	0.75	1.38333	0.395349	0.145868	40
479603	44	ASM1	0.542169	0.75	1.38333	0.395349	0.790516	7
479603	45	ASM1	0.542169	0.75	1.38333	0.395349	0.76953	9
479603	1	ASM2	0.542169	0.75	1.38333	0.395349
479603	2	ASM2	0.542169	0.75	1.38333	0.395349
479603	3	ASM2	0.542169	0.75	1.38333	0.395349
479603	4	ASM2	0.542169	0.75	1.38333	0.395349
479603	5	ASM2	0.542169	0.75	1.38333	0.395349
479603	6	ASM2	0.542169	0.75	1.38333	0.395349
479603	7	ASM2	0.542169	0.75	1.38333	0.395349
479603	8	ASM2	0.542169	0.75	1.38333	0.395349
479603	9	ASM2	0.542169	0.75	1.38333	0.395349
479603	10	ASM2	0.542169	0.75	1.38333	0.395349
479603	11	ASM2	0.542169	0.75	1.38333	0.395349
479603	12	ASM2	0.542169	0.75	1.38333	0.395349
479603	13	ASM2	0.542169	0.75	1.38333	0.395349
479603	14	ASM2	0.542169	0.75	1.38333	0.395349
479603	15	ASM2	0.542169	0.75	1.38333	0.395349
479603	16	ASM2	0.542169	0.75	1.38333	0.395349
479603	17	ASM2	0.542169	0.75	1.38333	0.395349
479603	18	ASM2	0.542169	0.75	1.38333	0.395349
479603	19	ASM2	0.542169	0.75	1.38333	0.395349
479603	20	ASM2	0.542169	0.75	1.38333	0.395349
479603	21	ASM2	0.542169	0.75	1.38333	0.395349
479603	22	ASM2	0.542169	0.75	1.38333	0.395349
479603	23	ASM2	0.542169	0.75	1.38333	0.395349
479603	24	ASM2	0.542169	0.75	1.38333	0.395349
479603	25	ASM2	0.542169	0.75	1.38333	0.395349
479603	26	ASM2	0.542169	0.75	1.38333	0.395349
479603	27	ASM2	0.542169	0.75	1.38333	0.395349
479603	28	ASM2	0.542169	0.75	1.38333	0.395349
479603	29	ASM2	0.542169	0.75	1.38333	0.395349
479603	30	ASM2	0.542169	0.75	1.38333	0.395349
479603	31	ASM2	0.542169	0.75	1.38333	0.395349
479603	32	ASM2	0.542169	0.75	1.38333	0.395349
479603	33	ASM2	0.542169	0.75	1.38333	0.395349
479603	34	ASM2	0.542169	0.75	1.38333	0.395349
479603	35	ASM2	0.542169	0.75	1.38333	0.395349
479603	36	ASM2	0.542169	0.75	1.38333	0.395349
479603	37	ASM2	0.542169	0.75	1.38333	0.395349
479603	38	ASM2	0.542169	0.75	1.38333	0.395349
479603	39	ASM2	0.542169	0.75	1.38333	0.395349
479603	40	ASM2	0.542169	0.75	1.38333	0.395349
479603	41	ASM2	0.542169	0.75	1.38333	0.395349
479603	42	ASM2	0.542169	0.75	1.38333	0.395349
479603	43	ASM2	0.542169	0.75	1.38333	0.395349
479603	44	ASM2	0.542169	0.75	1.38333	0.395349
479603	45	ASM2	0.542169	0.75	1.38333	0.395349
479650	1	CSM2	0.25	0.636364	2.54545	0	0.557807	2
479650	2	CSM2	0.25	0.636364	2.54545	0	0.35263	6
479650	3	CSM2	0.25	0.636364	2.54545	0	0.522919	4
479650	4	CSM2	0.25	0.636364	2.54545	0	0.55057	3
479650	5	CSM2	0.25	0.636364	2.54545	0	0.388806	5
479650	6	CSM2	0.25	0.636364	2.54545	0	0.816752	1
479650	7	CSM2	0.25	0.636364	2.54545	0	0.310517	7
479650	1	CSM1	0.25	0.636364	2.54545	0	0.5936	2
479650	2	CSM1	0.25	0.636364	2.54545	0	0.331739	6
479650	3	CSM1	0.25	0.636364	2.54545	0	0.496633	4
479650	4	CSM1	0.25	0.636364	2.54545	0	0.54052	3
479650	5	CSM1	0.25	0.636364	2.54545	0	0.400537	5
479650	6	CSM1	0.25	0.636364	2.54545	0	0.854813	1
479650	7	CSM1	0.25	0.636364	2.54545	0	0.282157	7
479650	1	CSM3	0.25	0.636364	2.54545	0	0.630408	2
479650	2	CSM3	0.25	0.636364	2.54545	0	0.305171	6
479650	3	CSM3	0.25	0.636364	2.54545	0	0.453	4
479650	4	CSM3	0.25	0.636364	2.54545	0	0.519693	3
479650	5	CSM3	0.25	0.636364	2.54545	0	0.433804	5
479650	6	CSM3	0.25	0.636364	2.54545	0	0.912569	1
479650	7	CSM3	0.25	0.636364	2.54545	0	0.245355	7
479650	1	ASM1	0.25	0.636364	2.54545	0	0.524383	4
479650	2	ASM1	0.25	0.636364	2.54545	0	0.357167	6
479650	3	ASM1	0.25	0.636364	2.54545	0	0.552233	2
479650	4	ASM1	0.25	0.636364	2.54545	0	0.535767	3
479650	5	ASM1	0.25	0.636364	2.54545	0	0.384583	5
479650	6	ASM1	0.25	0.636364	2.54545	0	0.817617	1
479650	7	ASM1	0.25	0.636364	2.54545	0	0.328233	7
479650	1	ASM2	0.25	0.636364	2.54545	0	0.2825	7
479650	2	ASM2	0.25	0.636364	2.54545	0	0.349117	5
479650	3	ASM2	0.25	0.636364	2.54545	0	0.5322	3
479650	4	ASM2	0.25	0.636364	2.54545	0	0.450333	4
479650	5	ASM2	0.25	0.636364	2.54545	0	0.339167	6
479650	6	ASM2	0.25	0.636364	2.54545	0	0.646817	2
479650	7	ASM2	0.25	0.636364	2.54545	0	0.899717	1
479661	1	CSM2	0.285714	0.8	2.8	0	0.899478	1
479661	2	CSM2	0.285714	0.8	2.8	0	0.147407	4
479661	3	CSM2	0.285714	0.8	2.8	0	0.189619	3
479661	4	CSM2	0.285714	0.8	2.8	0	0.763496	2
479661	1	CSM1	0.285714	0.8	2.8	0	0.898289	1
479661	2	CSM1	0.285714	0.8	2.8	0	0.146548	4
479661	3	CSM1	0.285714	0.8	2.8	0	0.19167	3
479661	4	CSM1	0.285714	0.8	2.8	0	0.763493	2
479661	1	CSM3	0.285714	0.8	2.8	0	0.873134	1
479661	2	CSM3	0.285714	0.8	2.8	0	0.0628593	4
479661	3	CSM3	0.285714	0.8	2.8	0	0.272759	3
479661	4	CSM3	0.285714	0.8	2.8	0	0.791247	2
479661	1	ASM1	0.285714	0.8	2.8	0	0.9058	1
479661	2	ASM1	0.285714	0.8	2.8	0	0.107833	4
479661	3	ASM1	0.285714	0.8	2.8	0	0.322333	3
479661	4	ASM1	0.285714	0.8	2.8	0	0.664033	2
479661	1	ASM2	0.285714	0.8	2.8	0	0.6577	2
479661	2	ASM2	0.285714	0.8	2.8	0	0.233067	4
479661	3	ASM2	0.285714	0.8	2.8	0	0.397667	3
479661	4	ASM2	0.285714	0.8	2.8	0	0.711567	1
479664	1	CSM2	0.136842	0.393939	2.87879	0.142132	0.985262	1
479664	2	CSM2	0.136842	0.393939	2.87879	0.142132	0.904583	2
479664	3	CSM2	0.136842	0.393939	2.87879	0.142132	0.76408	4
479664	4	CSM2	0.136842	0.393939	2.87879	0.142132	0.394772	8
479664	5	CSM2	0.136842	0.393939	2.87879	0.142132	0.527121	6
479664	6	CSM2	0.136842	0.393939	2.87879	0.142132	0.451698	7
479664	7	CSM2	0.136842	0.393939	2.87879	0.142132	0.184972	12
479664	8	CSM2	0.136842	0.393939	2.87879	0.142132	0.301778	9
479664	9	CSM2	0.136842	0.393939	2.87879	0.142132	0.590682	5
479664	10	CSM2	0.136842	0.393939	2.87879	0.142132	0.0431778	13
479664	11	CSM2	0.136842	0.393939	2.87879	0.142132	0.769543	3
479664	12	CSM2	0.136842	0.393939	2.87879	0.142132	0.300442	10
479664	13	CSM2	0.136842	0.393939	2.87879	0.142132	0.281889	11
479664	1	CSM1	0.136842	0.393939	2.87879	0.142132	0.983396	1
479664	2	CSM1	0.136842	0.393939	2.87879	0.142132	0.903686	2
479664	3	CSM1	0.136842	0.393939	2.87879	0.142132	0.763971	4
479664	4	CSM1	0.136842	0.393939	2.87879	0.142132	0.393261	8
479664	5	CSM1	0.136842	0.393939	2.87879	0.142132	0.52699	6
479664	6	CSM1	0.136842	0.393939	2.87879	0.142132	0.451879	7
479664	7	CSM1	0.136842	0.393939	2.87879	0.142132	0.18683	12
479664	8	CSM1	0.136842	0.393939	2.87879	0.142132	0.305544	9
479664	9	CSM1	0.136842	0.393939	2.87879	0.142132	0.58102	5
479664	10	CSM1	0.136842	0.393939	2.87879	0.142132	0.045075	13
479664	11	CSM1	0.136842	0.393939	2.87879	0.142132	0.769558	3
479664	12	CSM1	0.136842	0.393939	2.87879	0.142132	0.304473	10
479664	13	CSM1	0.136842	0.393939	2.87879	0.142132	0.284316	11
479664	1	CSM3	0.136842	0.393939	2.87879	0.142132	0.988136	1
479664	2	CSM3	0.136842	0.393939	2.87879	0.142132	0.884695	2
479664	3	CSM3	0.136842	0.393939	2.87879	0.142132	0.734592	4
479664	4	CSM3	0.136842	0.393939	2.87879	0.142132	0.382734	9
479664	5	CSM3	0.136842	0.393939	2.87879	0.142132	0.516545	6
479664	6	CSM3	0.136842	0.393939	2.87879	0.142132	0.429778	7
479664	7	CSM3	0.136842	0.393939	2.87879	0.142132	0.151733	12
479664	8	CSM3	0.136842	0.393939	2.87879	0.142132	0.266861	10
479664	9	CSM3	0.136842	0.393939	2.87879	0.142132	0.663617	5
479664	10	CSM3	0.136842	0.393939	2.87879	0.142132	0.0505654	13
479664	11	CSM3	0.136842	0.393939	2.87879	0.142132	0.775874	3
479664	12	CSM3	0.136842	0.393939	2.87879	0.142132	0.395589	8
479664	13	CSM3	0.136842	0.393939	2.87879	0.142132	0.259281	11
479664	1	ASM1	0.136842	0.393939	2.87879	0.142132	0.961183	1
479664	2	ASM1	0.136842	0.393939	2.87879	0.142132	0.922508	2
479664	3	ASM1	0.136842	0.393939	2.87879	0.142132	0.775708	3
479664	4	ASM1	0.136842	0.393939	2.87879	0.142132	0.301433	10
479664	5	ASM1	0.136842	0.393939	2.87879	0.142132	0.726083	4
479664	6	ASM1	0.136842	0.393939	2.87879	0.142132	0.226875	11
479664	7	ASM1	0.136842	0.393939	2.87879	0.142132	0.454025	7
479664	8	ASM1	0.136842	0.393939	2.87879	0.142132	0.458442	6
479664	9	ASM1	0.136842	0.393939	2.87879	0.142132	0.43085	8
479664	10	ASM1	0.136842	0.393939	2.87879	0.142132	0.075775	13
479664	11	ASM1	0.136842	0.393939	2.87879	0.142132	0.662425	5
479664	12	ASM1	0.136842	0.393939	2.87879	0.142132	0.13835	12
479664	13	ASM1	0.136842	0.393939	2.87879	0.142132	0.366383	9
479664	1	ASM2	0.136842	0.393939	2.87879	0.142132	0.95545	1
479664	2	ASM2	0.136842	0.393939	2.87879	0.142132	0.88025	2
479664	3	ASM2	0.136842	0.393939	2.87879	0.142132	0.659408	4
479664	4	ASM2	0.136842	0.393939	2.87879	0.142132	0.239617	11
479664	5	ASM2	0.136842	0.393939	2.87879	0.142132	0.835958	3
479664	6	ASM2	0.136842	0.393939	2.87879	0.142132	0.259458	10
479664	7	ASM2	0.136842	0.393939	2.87879	0.142132	0.533083	6
479664	8	ASM2	0.136842	0.393939	2.87879	0.142132	0.365767	9
479664	9	ASM2	0.136842	0.393939	2.87879	0.142132	0.427392	7
479664	10	ASM2	0.136842	0.393939	2.87879	0.142132	0.234642	12
479664	11	ASM2	0.136842	0.393939	2.87879	0.142132	0.651725	5
479664	12	ASM2	0.136842	0.393939	2.87879	0.142132	0.07815	13
479664	13	ASM2	0.136842	0.393939	2.87879	0.142132	0.379208	8
479770	1	CSM2	0.108696	0.625	5.75	0.076087	0.54325	3
479770	2	CSM2	0.108696	0.625	5.75	0.076087	0.134425	5
479770	3	CSM2	0.108696	0.625	5.75	0.076087	0.537086	4
479770	4	CSM2	0.108696	0.625	5.75	0.076087	0.581642	2
479770	5	CSM2	0.108696	0.625	5.75	0.076087	0.703597	1
479770	1	CSM1	0.108696	0.625	5.75	0.076087	0.539119	4
479770	2	CSM1	0.108696	0.625	5.75	0.076087	0.131042	5
479770	3	CSM1	0.108696	0.625	5.75	0.076087	0.597511	2
479770	4	CSM1	0.108696	0.625	5.75	0.076087	0.573575	3
479770	5	CSM1	0.108696	0.625	5.75	0.076087	0.658753	1
479770	1	CSM3	0.108696	0.625	5.75	0.076087	0.527687	4
479770	2	CSM3	0.108696	0.625	5.75	0.076087	0.0818074	5
479770	3	CSM3	0.108696	0.625	5.75	0.076087	0.588158	2
479770	4	CSM3	0.108696	0.625	5.75	0.076087	0.544933	3
479770	5	CSM3	0.108696	0.625	5.75	0.076087	0.757414	1
479770	1	ASM1	0.108696	0.625	5.75	0.076087	0.7438	1
479770	2	ASM1	0.108696	0.625	5.75	0.076087	0.3295	4
479770	3	ASM1	0.108696	0.625	5.75	0.076087	0.00795	5
479770	4	ASM1	0.108696	0.625	5.75	0.076087	0.696525	3
479770	5	ASM1	0.108696	0.625	5.75	0.076087	0.7222	2
479770	1	ASM2	0.108696	0.625	5.75	0.076087
479770	2	ASM2	0.108696	0.625	5.75	0.076087
479770	3	ASM2	0.108696	0.625	5.75	0.076087
479770	4	ASM2	0.108696	0.625	5.75	0.076087
479770	5	ASM2	0.108696	0.625	5.75	0.076087
479773	1	CSM2	0.454545	1.25	2.75	0	0.756067	2
479773	2	CSM2	0.454545	1.25	2.75	0	0.232364	4
479773	3	CSM2	0.454545	1.25	2.75	0	0.835653	1
479773	4	CSM2	0.454545	1.25	2.75	0	0.180236	5
479773	5	CSM2	0.454545	1.25	2.75	0	0.495681	3
479773	1	CSM1	0.454545	1.25	2.75	0	0.7584	2
479773	2	CSM1	0.454545	1.25	2.75	0	0.231281	4
479773	3	CSM1	0.454545	1.25	2.75	0	0.845308	1
479773	4	CSM1	0.454545	1.25	2.75	0	0.176131	5
479773	5	CSM1	0.454545	1.25	2.75	0	0.488881	3
479773	1	CSM3	0.454545	1.25	2.75	0	0.770664	2
479773	2	CSM3	0.454545	1.25	2.75	0	0.225271	4
479773	3	CSM3	0.454545	1.25	2.75	0	0.896346	1
479773	4	CSM3	0.454545	1.25	2.75	0	0.162309	5
479773	5	CSM3	0.454545	1.25	2.75	0	0.445411	3
479773	1	ASM1	0.454545	1.25	2.75	0	0.77835	2
479773	2	ASM1	0.454545	1.25	2.75	0	0.267975	4
479773	3	ASM1	0.454545	1.25	2.75	0	0.829675	1
479773	4	ASM1	0.454545	1.25	2.75	0	0.1902	5
479773	5	ASM1	0.454545	1.25	2.75	0	0.43375	3
479773	1	ASM2	0.454545	1.25	2.75	0
479773	2	ASM2	0.454545	1.25	2.75	0
479773	3	ASM2	0.454545	1.25	2.75	0
479773	4	ASM2	0.454545	1.25	2.75	0
479773	5	ASM2	0.454545	1.25	2.75	0
479808	1	CSM2	0.225806	1.16667	5.16667	0.277778	0.986115	1
479808	2	CSM2	0.225806	1.16667	5.16667	0.277778	0.411035	4
479808	3	CSM2	0.225806	1.16667	5.16667	0.277778	0.351657	5
479808	4	CSM2	0.225806	1.16667	5.16667	0.277778	0.767548	2
479808	5	CSM2	0.225806	1.16667	5.16667	0.277778	0.214989	6
479808	6	CSM2	0.225806	1.16667	5.16667	0.277778	0.592415	3
479808	7	CSM2	0.225806	1.16667	5.16667	0.277778	0.176241	7
479808	1	CSM1	0.225806	1.16667	5.16667	0.277778	0.984009	1
479808	2	CSM1	0.225806	1.16667	5.16667	0.277778	0.419109	4
479808	3	CSM1	0.225806	1.16667	5.16667	0.277778	0.355428	5
479808	4	CSM1	0.225806	1.16667	5.16667	0.277778	0.757619	2
479808	5	CSM1	0.225806	1.16667	5.16667	0.277778	0.211319	6
479808	6	CSM1	0.225806	1.16667	5.16667	0.277778	0.579263	3
479808	7	CSM1	0.225806	1.16667	5.16667	0.277778	0.193254	7
479808	1	CSM3	0.225806	1.16667	5.16667	0.277778	0.983944	1
479808	2	CSM3	0.225806	1.16667	5.16667	0.277778	0.396085	4
479808	3	CSM3	0.225806	1.16667	5.16667	0.277778	0.337012	5
479808	4	CSM3	0.225806	1.16667	5.16667	0.277778	0.787262	2
479808	5	CSM3	0.225806	1.16667	5.16667	0.277778	0.244567	6
479808	6	CSM3	0.225806	1.16667	5.16667	0.277778	0.597158	3
479808	7	CSM3	0.225806	1.16667	5.16667	0.277778	0.153972	7
479808	1	ASM1	0.225806	1.16667	5.16667	0.277778	0.987533	1
479808	2	ASM1	0.225806	1.16667	5.16667	0.277778	0.505067	3
479808	3	ASM1	0.225806	1.16667	5.16667	0.277778	0.3272	5
479808	4	ASM1	0.225806	1.16667	5.16667	0.277778	0.7989	2
479808	5	ASM1	0.225806	1.16667	5.16667	0.277778	0.107167	7
479808	6	ASM1	0.225806	1.16667	5.16667	0.277778	0.48885	4
479808	7	ASM1	0.225806	1.16667	5.16667	0.277778	0.285183	6
479808	1	ASM2	0.225806	1.16667	5.16667	0.277778	0.972267	1
479808	2	ASM2	0.225806	1.16667	5.16667	0.277778	0.497383	4
479808	3	ASM2	0.225806	1.16667	5.16667	0.277778	0.313933	6
479808	4	ASM2	0.225806	1.16667	5.16667	0.277778	0.822233	2
479808	5	ASM2	0.225806	1.16667	5.16667	0.277778	0.06115	7
479808	6	ASM2	0.225806	1.16667	5.16667	0.277778	0.505083	3
479808	7	ASM2	0.225806	1.16667	5.16667	0.277778	0.327883	5
479918	1	CSM2	0.466667	1.16667	2.5	0.0333333	0.987365	1
479918	2	CSM2	0.466667	1.16667	2.5	0.0333333	0.354524	5
479918	3	CSM2	0.466667	1.16667	2.5	0.0333333	0.224719	6
479918	4	CSM2	0.466667	1.16667	2.5	0.0333333	0.752765	2
479918	5	CSM2	0.466667	1.16667	2.5	0.0333333	0.480413	4
479918	6	CSM2	0.466667	1.16667	2.5	0.0333333	0.109315	7
479918	7	CSM2	0.466667	1.16667	2.5	0.0333333	0.5909	3
479918	1	CSM1	0.466667	1.16667	2.5	0.0333333	0.988561	1
479918	2	CSM1	0.466667	1.16667	2.5	0.0333333	0.353487	5
479918	3	CSM1	0.466667	1.16667	2.5	0.0333333	0.220341	6
479918	4	CSM1	0.466667	1.16667	2.5	0.0333333	0.759093	2
479918	5	CSM1	0.466667	1.16667	2.5	0.0333333	0.483148	4
479918	6	CSM1	0.466667	1.16667	2.5	0.0333333	0.102361	7
479918	7	CSM1	0.466667	1.16667	2.5	0.0333333	0.593009	3
479918	1	CSM3	0.466667	1.16667	2.5	0.0333333	0.990893	1
479918	2	CSM3	0.466667	1.16667	2.5	0.0333333	0.345443	5
479918	3	CSM3	0.466667	1.16667	2.5	0.0333333	0.203172	6
479918	4	CSM3	0.466667	1.16667	2.5	0.0333333	0.771723	2
479918	5	CSM3	0.466667	1.16667	2.5	0.0333333	0.490258	4
479918	6	CSM3	0.466667	1.16667	2.5	0.0333333	0.0965406	7
479918	7	CSM3	0.466667	1.16667	2.5	0.0333333	0.60197	3
479918	1	ASM1	0.466667	1.16667	2.5	0.0333333	0.99805	1
479918	2	ASM1	0.466667	1.16667	2.5	0.0333333	0.404283	4
479918	3	ASM1	0.466667	1.16667	2.5	0.0333333	0.321067	6
479918	4	ASM1	0.466667	1.16667	2.5	0.0333333	0.804733	2
479918	5	ASM1	0.466667	1.16667	2.5	0.0333333	0.34725	5
479918	6	ASM1	0.466667	1.16667	2.5	0.0333333	0.0821167	7
479918	7	ASM1	0.466667	1.16667	2.5	0.0333333	0.542417	3
479918	1	ASM2	0.466667	1.16667	2.5	0.0333333
479918	2	ASM2	0.466667	1.16667	2.5	0.0333333
479918	3	ASM2	0.466667	1.16667	2.5	0.0333333
479918	4	ASM2	0.466667	1.16667	2.5	0.0333333
479918	5	ASM2	0.466667	1.16667	2.5	0.0333333
479918	6	ASM2	0.466667	1.16667	2.5	0.0333333
479918	7	ASM2	0.466667	1.16667	2.5	0.0333333
479969	1	CSM2	0.221053	0.617647	2.79412	0.183246	0.754693	4
479969	2	CSM2	0.221053	0.617647	2.79412	0.183246	0.196004	17
479969	3	CSM2	0.221053	0.617647	2.79412	0.183246	0.518929	12
479969	4	CSM2	0.221053	0.617647	2.79412	0.183246	0.375681	14
479969	5	CSM2	0.221053	0.617647	2.79412	0.183246	0.626039	8
479969	6	CSM2	0.221053	0.617647	2.79412	0.183246	0.179132	19
479969	7	CSM2	0.221053	0.617647	2.79412	0.183246	0.552641	11
479969	8	CSM2	0.221053	0.617647	2.79412	0.183246	0.104378	21
479969	9	CSM2	0.221053	0.617647	2.79412	0.183246	0.66769	6
479969	10	CSM2	0.221053	0.617647	2.79412	0.183246	0.57958	10
479969	11	CSM2	0.221053	0.617647	2.79412	0.183246	0.85308	2
479969	12	CSM2	0.221053	0.617647	2.79412	0.183246	0.835219	3
479969	13	CSM2	0.221053	0.617647	2.79412	0.183246	0.319321	16
479969	14	CSM2	0.221053	0.617647	2.79412	0.183246	0.692539	5
479969	15	CSM2	0.221053	0.617647	2.79412	0.183246	0.186593	18
479969	16	CSM2	0.221053	0.617647	2.79412	0.183246	0.644764	7
479969	17	CSM2	0.221053	0.617647	2.79412	0.183246	0.341387	15
479969	18	CSM2	0.221053	0.617647	2.79412	0.183246	0.597009	9
479969	19	CSM2	0.221053	0.617647	2.79412	0.183246	0.125876	20
479969	20	CSM2	0.221053	0.617647	2.79412	0.183246	0.489046	13
479969	21	CSM2	0.221053	0.617647	2.79412	0.183246	0.860399	1
479969	1	CSM1	0.221053	0.617647	2.79412	0.183246	0.753311	4
479969	2	CSM1	0.221053	0.617647	2.79412	0.183246	0.196904	17
479969	3	CSM1	0.221053	0.617647	2.79412	0.183246	0.520209	12
479969	4	CSM1	0.221053	0.617647	2.79412	0.183246	0.375797	14
479969	5	CSM1	0.221053	0.617647	2.79412	0.183246	0.625508	8
479969	6	CSM1	0.221053	0.617647	2.79412	0.183246	0.182329	19
479969	7	CSM1	0.221053	0.617647	2.79412	0.183246	0.551018	11
479969	8	CSM1	0.221053	0.617647	2.79412	0.183246	0.106178	21
479969	9	CSM1	0.221053	0.617647	2.79412	0.183246	0.666743	6
479969	10	CSM1	0.221053	0.617647	2.79412	0.183246	0.577761	10
479969	11	CSM1	0.221053	0.617647	2.79412	0.183246	0.849456	2
479969	12	CSM1	0.221053	0.617647	2.79412	0.183246	0.83419	3
479969	13	CSM1	0.221053	0.617647	2.79412	0.183246	0.321171	16
479969	14	CSM1	0.221053	0.617647	2.79412	0.183246	0.693184	5
479969	15	CSM1	0.221053	0.617647	2.79412	0.183246	0.188713	18
479969	16	CSM1	0.221053	0.617647	2.79412	0.183246	0.646698	7
479969	17	CSM1	0.221053	0.617647	2.79412	0.183246	0.341961	15
479969	18	CSM1	0.221053	0.617647	2.79412	0.183246	0.595857	9
479969	19	CSM1	0.221053	0.617647	2.79412	0.183246	0.127287	20
479969	20	CSM1	0.221053	0.617647	2.79412	0.183246	0.487697	13
479969	21	CSM1	0.221053	0.617647	2.79412	0.183246	0.858028	1
479969	1	CSM3	0.221053	0.617647	2.79412	0.183246	0.766883	4
479969	2	CSM3	0.221053	0.617647	2.79412	0.183246	0.216968	17
479969	3	CSM3	0.221053	0.617647	2.79412	0.183246	0.496061	12
479969	4	CSM3	0.221053	0.617647	2.79412	0.183246	0.401359	14
479969	5	CSM3	0.221053	0.617647	2.79412	0.183246	0.628203	7
479969	6	CSM3	0.221053	0.617647	2.79412	0.183246	0.173644	18
479969	7	CSM3	0.221053	0.617647	2.79412	0.183246	0.573859	11
479969	8	CSM3	0.221053	0.617647	2.79412	0.183246	0.148629	20
479969	9	CSM3	0.221053	0.617647	2.79412	0.183246	0.675456	6
479969	10	CSM3	0.221053	0.617647	2.79412	0.183246	0.585767	10
479969	11	CSM3	0.221053	0.617647	2.79412	0.183246	0.858885	1
479969	12	CSM3	0.221053	0.617647	2.79412	0.183246	0.819889	3
479969	13	CSM3	0.221053	0.617647	2.79412	0.183246	0.290818	16
479969	14	CSM3	0.221053	0.617647	2.79412	0.183246	0.68127	5
479969	15	CSM3	0.221053	0.617647	2.79412	0.183246	0.169534	19
479969	16	CSM3	0.221053	0.617647	2.79412	0.183246	0.618665	8
479969	17	CSM3	0.221053	0.617647	2.79412	0.183246	0.317648	15
479969	18	CSM3	0.221053	0.617647	2.79412	0.183246	0.603025	9
479969	19	CSM3	0.221053	0.617647	2.79412	0.183246	0.138923	21
479969	20	CSM3	0.221053	0.617647	2.79412	0.183246	0.490147	13
479969	21	CSM3	0.221053	0.617647	2.79412	0.183246	0.844366	2
479969	1	ASM1	0.221053	0.617647	2.79412	0.183246	0.857795	3
479969	2	ASM1	0.221053	0.617647	2.79412	0.183246	0.29192	16
479969	3	ASM1	0.221053	0.617647	2.79412	0.183246	0.461465	11
479969	4	ASM1	0.221053	0.617647	2.79412	0.183246	0.456705	12
479969	5	ASM1	0.221053	0.617647	2.79412	0.183246	0.674205	8
479969	6	ASM1	0.221053	0.617647	2.79412	0.183246	0.16601	19
479969	7	ASM1	0.221053	0.617647	2.79412	0.183246	0.700065	6
479969	8	ASM1	0.221053	0.617647	2.79412	0.183246	0.217095	17
479969	9	ASM1	0.221053	0.617647	2.79412	0.183246	0.73442	5
479969	10	ASM1	0.221053	0.617647	2.79412	0.183246	0.630475	9
479969	11	ASM1	0.221053	0.617647	2.79412	0.183246	0.967725	1
479969	12	ASM1	0.221053	0.617647	2.79412	0.183246	0.80924	4
479969	13	ASM1	0.221053	0.617647	2.79412	0.183246	0.20982	18
479969	14	ASM1	0.221053	0.617647	2.79412	0.183246	0.684295	7
479969	15	ASM1	0.221053	0.617647	2.79412	0.183246	0.102515	20
479969	16	ASM1	0.221053	0.617647	2.79412	0.183246	0.43205	13
479969	17	ASM1	0.221053	0.617647	2.79412	0.183246	0.342665	14
479969	18	ASM1	0.221053	0.617647	2.79412	0.183246	0.49017	10
479969	19	ASM1	0.221053	0.617647	2.79412	0.183246	0.08122	21
479969	20	ASM1	0.221053	0.617647	2.79412	0.183246	0.312325	15
479969	21	ASM1	0.221053	0.617647	2.79412	0.183246	0.8773	2
479969	1	ASM2	0.221053	0.617647	2.79412	0.183246	0.85517	2
479969	2	ASM2	0.221053	0.617647	2.79412	0.183246	0.276015	16
479969	3	ASM2	0.221053	0.617647	2.79412	0.183246	0.438965	14
479969	4	ASM2	0.221053	0.617647	2.79412	0.183246	0.490605	12
479969	5	ASM2	0.221053	0.617647	2.79412	0.183246	0.58078	10
479969	6	ASM2	0.221053	0.617647	2.79412	0.183246	0.33929	15
479969	7	ASM2	0.221053	0.617647	2.79412	0.183246	0.778545	4
479969	8	ASM2	0.221053	0.617647	2.79412	0.183246	0.236305	17
479969	9	ASM2	0.221053	0.617647	2.79412	0.183246	0.701145	5
479969	10	ASM2	0.221053	0.617647	2.79412	0.183246	0.649905	7
479969	11	ASM2	0.221053	0.617647	2.79412	0.183246	0.90091	1
479969	12	ASM2	0.221053	0.617647	2.79412	0.183246	0.700405	6
479969	13	ASM2	0.221053	0.617647	2.79412	0.183246	0.22236	18
479969	14	ASM2	0.221053	0.617647	2.79412	0.183246	0.60584	9
479969	15	ASM2	0.221053	0.617647	2.79412	0.183246	0.089825	20
479969	16	ASM2	0.221053	0.617647	2.79412	0.183246	0.644295	8
479969	17	ASM2	0.221053	0.617647	2.79412	0.183246	0.455715	13
479969	18	ASM2	0.221053	0.617647	2.79412	0.183246	0.51975	11
479969	19	ASM2	0.221053	0.617647	2.79412	0.183246	0.078295	21
479969	20	ASM2	0.221053	0.617647	2.79412	0.183246	0.14052	19
479969	21	ASM2	0.221053	0.617647	2.79412	0.183246	0.79493	3
479971	1	CSM2	0.148148	1.33333	9	0	0.629241	2
479971	2	CSM2	0.148148	1.33333	9	0	0.266559	3
479971	3	CSM2	0.148148	1.33333	9	0	0.106741	4
479971	4	CSM2	0.148148	1.33333	9	0	0.997459	1
479971	1	CSM1	0.148148	1.33333	9	0	0.637063	2
479971	2	CSM1	0.148148	1.33333	9	0	0.280922	3
479971	3	CSM1	0.148148	1.33333	9	0	0.0836593	4
479971	4	CSM1	0.148148	1.33333	9	0	0.998356	1
479971	1	CSM3	0.148148	1.33333	9	0	0.647233	2
479971	2	CSM3	0.148148	1.33333	9	0	0.301706	3
479971	3	CSM3	0.148148	1.33333	9	0	0.052191	4
479971	4	CSM3	0.148148	1.33333	9	0	0.99887	1
479971	1	ASM1	0.148148	1.33333	9	0	0.6279	2
479971	2	ASM1	0.148148	1.33333	9	0	0.267067	3
479971	3	ASM1	0.148148	1.33333	9	0	0.109567	4
479971	4	ASM1	0.148148	1.33333	9	0	0.995567	1
479971	1	ASM2	0.148148	1.33333	9	0	0.6369	2
479971	2	ASM2	0.148148	1.33333	9	0	0.2891	3
479971	3	ASM2	0.148148	1.33333	9	0	0.157867	4
479971	4	ASM2	0.148148	1.33333	9	0	0.916	1
479996	1	CSM2	0.428571	0.818182	1.90909	0.204545	0.941622	1
479996	2	CSM2	0.428571	0.818182	1.90909	0.204545	0.714021	3
479996	3	CSM2	0.428571	0.818182	1.90909	0.204545	0.252432	8
479996	4	CSM2	0.428571	0.818182	1.90909	0.204545	0.274931	7
479996	5	CSM2	0.428571	0.818182	1.90909	0.204545	0.473238	5
479996	6	CSM2	0.428571	0.818182	1.90909	0.204545	0.784911	2
479996	7	CSM2	0.428571	0.818182	1.90909	0.204545	0.632712	4
479996	8	CSM2	0.428571	0.818182	1.90909	0.204545	0.0698597	9
479996	9	CSM2	0.428571	0.818182	1.90909	0.204545	0.356274	6
479996	1	CSM1	0.428571	0.818182	1.90909	0.204545	0.93815	1
479996	2	CSM1	0.428571	0.818182	1.90909	0.204545	0.712182	3
479996	3	CSM1	0.428571	0.818182	1.90909	0.204545	0.258101	8
479996	4	CSM1	0.428571	0.818182	1.90909	0.204545	0.275308	7
479996	5	CSM1	0.428571	0.818182	1.90909	0.204545	0.474251	5
479996	6	CSM1	0.428571	0.818182	1.90909	0.204545	0.780657	2
479996	7	CSM1	0.428571	0.818182	1.90909	0.204545	0.632924	4
479996	8	CSM1	0.428571	0.818182	1.90909	0.204545	0.0736972	9
479996	9	CSM1	0.428571	0.818182	1.90909	0.204545	0.354729	6
479996	1	CSM3	0.428571	0.818182	1.90909	0.204545	0.925663	1
479996	2	CSM3	0.428571	0.818182	1.90909	0.204545	0.694447	3
479996	3	CSM3	0.428571	0.818182	1.90909	0.204545	0.223705	8
479996	4	CSM3	0.428571	0.818182	1.90909	0.204545	0.319816	7
479996	5	CSM3	0.428571	0.818182	1.90909	0.204545	0.441406	5
479996	6	CSM3	0.428571	0.818182	1.90909	0.204545	0.81253	2
479996	7	CSM3	0.428571	0.818182	1.90909	0.204545	0.614097	4
479996	8	CSM3	0.428571	0.818182	1.90909	0.204545	0.07046	9
479996	9	CSM3	0.428571	0.818182	1.90909	0.204545	0.397875	6
479996	1	ASM1	0.428571	0.818182	1.90909	0.204545	0.955125	1
479996	2	ASM1	0.428571	0.818182	1.90909	0.204545	0.752163	2
479996	3	ASM1	0.428571	0.818182	1.90909	0.204545	0.432725	6
479996	4	ASM1	0.428571	0.818182	1.90909	0.204545	0.213775	8
479996	5	ASM1	0.428571	0.818182	1.90909	0.204545	0.596913	5
479996	6	ASM1	0.428571	0.818182	1.90909	0.204545	0.661425	3
479996	7	ASM1	0.428571	0.818182	1.90909	0.204545	0.60075	4
479996	8	ASM1	0.428571	0.818182	1.90909	0.204545	0.0543875	9
479996	9	ASM1	0.428571	0.818182	1.90909	0.204545	0.232675	7
479996	1	ASM2	0.428571	0.818182	1.90909	0.204545	0.764737	1
479996	2	ASM2	0.428571	0.818182	1.90909	0.204545	0.659837	3
479996	3	ASM2	0.428571	0.818182	1.90909	0.204545	0.744537	2
479996	4	ASM2	0.428571	0.818182	1.90909	0.204545	0.162575	8
479996	5	ASM2	0.428571	0.818182	1.90909	0.204545	0.497075	6
479996	6	ASM2	0.428571	0.818182	1.90909	0.204545	0.46905	7
479996	7	ASM2	0.428571	0.818182	1.90909	0.204545	0.542488	4
479996	8	ASM2	0.428571	0.818182	1.90909	0.204545	0.1184	9
479996	9	ASM2	0.428571	0.818182	1.90909	0.204545	0.541337	5
480029	1	CSM2	0.470588	0.888889	1.88889	0	0.813044	1
480029	2	CSM2	0.470588	0.888889	1.88889	0	0.505397	3
480029	3	CSM2	0.470588	0.888889	1.88889	0	0.651676	2
480029	4	CSM2	0.470588	0.888889	1.88889	0	0.429046	6
480029	5	CSM2	0.470588	0.888889	1.88889	0	0.442041	5
480029	6	CSM2	0.470588	0.888889	1.88889	0	0.384535	7
480029	7	CSM2	0.470588	0.888889	1.88889	0	0.276565	8
480029	8	CSM2	0.470588	0.888889	1.88889	0	0.497695	4
480029	1	CSM1	0.470588	0.888889	1.88889	0	0.818524	1
480029	2	CSM1	0.470588	0.888889	1.88889	0	0.507386	3
480029	3	CSM1	0.470588	0.888889	1.88889	0	0.656614	2
480029	4	CSM1	0.470588	0.888889	1.88889	0	0.420641	6
480029	5	CSM1	0.470588	0.888889	1.88889	0	0.436554	5
480029	6	CSM1	0.470588	0.888889	1.88889	0	0.380308	7
480029	7	CSM1	0.470588	0.888889	1.88889	0	0.285243	8
480029	8	CSM1	0.470588	0.888889	1.88889	0	0.49473	4
480029	1	CSM3	0.470588	0.888889	1.88889	0	0.835291	1
480029	2	CSM3	0.470588	0.888889	1.88889	0	0.515777	3
480029	3	CSM3	0.470588	0.888889	1.88889	0	0.656546	2
480029	4	CSM3	0.470588	0.888889	1.88889	0	0.400404	6
480029	5	CSM3	0.470588	0.888889	1.88889	0	0.422948	5
480029	6	CSM3	0.470588	0.888889	1.88889	0	0.367599	7
480029	7	CSM3	0.470588	0.888889	1.88889	0	0.309971	8
480029	8	CSM3	0.470588	0.888889	1.88889	0	0.491463	4
480029	1	ASM1	0.470588	0.888889	1.88889	0	0.960857	1
480029	2	ASM1	0.470588	0.888889	1.88889	0	0.782029	2
480029	3	ASM1	0.470588	0.888889	1.88889	0	0.598357	3
480029	4	ASM1	0.470588	0.888889	1.88889	0	0.420714	5
480029	5	ASM1	0.470588	0.888889	1.88889	0	0.440957	4
480029	6	ASM1	0.470588	0.888889	1.88889	0	0.283743	7
480029	7	ASM1	0.470588	0.888889	1.88889	0	0.0987286	8
480029	8	ASM1	0.470588	0.888889	1.88889	0	0.414814	6
480029	1	ASM2	0.470588	0.888889	1.88889	0	0.796529	1
480029	2	ASM2	0.470588	0.888889	1.88889	0	0.6281	3
480029	3	ASM2	0.470588	0.888889	1.88889	0	0.4511	5
480029	4	ASM2	0.470588	0.888889	1.88889	0	0.428671	6
480029	5	ASM2	0.470588	0.888889	1.88889	0	0.354029	7
480029	6	ASM2	0.470588	0.888889	1.88889	0	0.153343	8
480029	7	ASM2	0.470588	0.888889	1.88889	0	0.674643	2
480029	8	ASM2	0.470588	0.888889	1.88889	0	0.513843	4
480037	1	CSM2	0.636364	1.16667	1.83333	0.181818	0.839419	2
480037	2	CSM2	0.636364	1.16667	1.83333	0.181818	0.0262241	7
480037	3	CSM2	0.636364	1.16667	1.83333	0.181818	0.215024	6
480037	4	CSM2	0.636364	1.16667	1.83333	0.181818	0.558783	4
480037	5	CSM2	0.636364	1.16667	1.83333	0.181818	0.915022	1
480037	6	CSM2	0.636364	1.16667	1.83333	0.181818	0.597772	3
480037	7	CSM2	0.636364	1.16667	1.83333	0.181818	0.347756	5
480037	1	CSM1	0.636364	1.16667	1.83333	0.181818	0.835683	2
480037	2	CSM1	0.636364	1.16667	1.83333	0.181818	0.0288722	7
480037	3	CSM1	0.636364	1.16667	1.83333	0.181818	0.219493	6
480037	4	CSM1	0.636364	1.16667	1.83333	0.181818	0.558065	4
480037	5	CSM1	0.636364	1.16667	1.83333	0.181818	0.909409	1
480037	6	CSM1	0.636364	1.16667	1.83333	0.181818	0.598568	3
480037	7	CSM1	0.636364	1.16667	1.83333	0.181818	0.349909	5
480037	1	CSM3	0.636364	1.16667	1.83333	0.181818	0.854331	2
480037	2	CSM3	0.636364	1.16667	1.83333	0.181818	0.0231156	7
480037	3	CSM3	0.636364	1.16667	1.83333	0.181818	0.199713	6
480037	4	CSM3	0.636364	1.16667	1.83333	0.181818	0.543292	4
480037	5	CSM3	0.636364	1.16667	1.83333	0.181818	0.930043	1
480037	6	CSM3	0.636364	1.16667	1.83333	0.181818	0.614581	3
480037	7	CSM3	0.636364	1.16667	1.83333	0.181818	0.334923	5
480037	1	ASM1	0.636364	1.16667	1.83333	0.181818	0.87995	1
480037	2	ASM1	0.636364	1.16667	1.83333	0.181818	0.0287833	7
480037	3	ASM1	0.636364	1.16667	1.83333	0.181818	0.301017	6
480037	4	ASM1	0.636364	1.16667	1.83333	0.181818	0.545417	3
480037	5	ASM1	0.636364	1.16667	1.83333	0.181818	0.74575	2
480037	6	ASM1	0.636364	1.16667	1.83333	0.181818	0.5425	4
480037	7	ASM1	0.636364	1.16667	1.83333	0.181818	0.4567	5
480037	1	ASM2	0.636364	1.16667	1.83333	0.181818	0.785283	1
480037	2	ASM2	0.636364	1.16667	1.83333	0.181818	0.20265	7
480037	3	ASM2	0.636364	1.16667	1.83333	0.181818	0.378567	5
480037	4	ASM2	0.636364	1.16667	1.83333	0.181818	0.55325	3
480037	5	ASM2	0.636364	1.16667	1.83333	0.181818	0.723	2
480037	6	ASM2	0.636364	1.16667	1.83333	0.181818	0.5257	4
480037	7	ASM2	0.636364	1.16667	1.83333	0.181818	0.331483	6
480052	1	CSM2	0.4	0.727273	1.81818	0.142857	0.938054	1
480052	2	CSM2	0.4	0.727273	1.81818	0.142857	0.702213	3
480052	3	CSM2	0.4	0.727273	1.81818	0.142857	0.854313	2
480052	4	CSM2	0.4	0.727273	1.81818	0.142857	0.384205	6
480052	5	CSM2	0.4	0.727273	1.81818	0.142857	0.488206	4
480052	6	CSM2	0.4	0.727273	1.81818	0.142857	0.167751	7
480052	7	CSM2	0.4	0.727273	1.81818	0.142857	0.0344048	8
480052	8	CSM2	0.4	0.727273	1.81818	0.142857	0.430854	5
480052	1	CSM1	0.4	0.727273	1.81818	0.142857	0.937298	1
480052	2	CSM1	0.4	0.727273	1.81818	0.142857	0.701402	3
480052	3	CSM1	0.4	0.727273	1.81818	0.142857	0.851286	2
480052	4	CSM1	0.4	0.727273	1.81818	0.142857	0.386148	6
480052	5	CSM1	0.4	0.727273	1.81818	0.142857	0.486105	4
480052	6	CSM1	0.4	0.727273	1.81818	0.142857	0.170113	7
480052	7	CSM1	0.4	0.727273	1.81818	0.142857	0.0362571	8
480052	8	CSM1	0.4	0.727273	1.81818	0.142857	0.431392	5
480052	1	CSM3	0.4	0.727273	1.81818	0.142857	0.936961	1
480052	2	CSM3	0.4	0.727273	1.81818	0.142857	0.697826	3
480052	3	CSM3	0.4	0.727273	1.81818	0.142857	0.857667	2
480052	4	CSM3	0.4	0.727273	1.81818	0.142857	0.370875	6
480052	5	CSM3	0.4	0.727273	1.81818	0.142857	0.484522	4
480052	6	CSM3	0.4	0.727273	1.81818	0.142857	0.144628	7
480052	7	CSM3	0.4	0.727273	1.81818	0.142857	0.0705305	8
480052	8	CSM3	0.4	0.727273	1.81818	0.142857	0.436989	5
480052	1	ASM1	0.4	0.727273	1.81818	0.142857	0.945014	1
480052	2	ASM1	0.4	0.727273	1.81818	0.142857	0.715943	3
480052	3	ASM1	0.4	0.727273	1.81818	0.142857	0.818357	2
480052	4	ASM1	0.4	0.727273	1.81818	0.142857	0.3815	6
480052	5	ASM1	0.4	0.727273	1.81818	0.142857	0.5027	4
480052	6	ASM1	0.4	0.727273	1.81818	0.142857	0.174143	7
480052	7	ASM1	0.4	0.727273	1.81818	0.142857	0.0410143	8
480052	8	ASM1	0.4	0.727273	1.81818	0.142857	0.421229	5
480052	1	ASM2	0.4	0.727273	1.81818	0.142857	0.801671	2
480052	2	ASM2	0.4	0.727273	1.81818	0.142857	0.568186	4
480052	3	ASM2	0.4	0.727273	1.81818	0.142857	0.826529	1
480052	4	ASM2	0.4	0.727273	1.81818	0.142857	0.363957	6
480052	5	ASM2	0.4	0.727273	1.81818	0.142857	0.315286	7
480052	6	ASM2	0.4	0.727273	1.81818	0.142857	0.380514	5
480052	7	ASM2	0.4	0.727273	1.81818	0.142857	0.0591714	8
480052	8	ASM2	0.4	0.727273	1.81818	0.142857	0.684614	3
480060	1	CSM2	0.108696	0.714286	6.57143	0	0.121325	5
480060	2	CSM2	0.108696	0.714286	6.57143	0	0.537156	3
480060	3	CSM2	0.108696	0.714286	6.57143	0	0.917511	1
480060	4	CSM2	0.108696	0.714286	6.57143	0	0.3173	4
480060	5	CSM2	0.108696	0.714286	6.57143	0	0.606708	2
480060	1	CSM1	0.108696	0.714286	6.57143	0	0.121797	5
480060	2	CSM1	0.108696	0.714286	6.57143	0	0.535844	3
480060	3	CSM1	0.108696	0.714286	6.57143	0	0.914786	1
480060	4	CSM1	0.108696	0.714286	6.57143	0	0.319297	4
480060	5	CSM1	0.108696	0.714286	6.57143	0	0.608275	2
480060	1	CSM3	0.108696	0.714286	6.57143	0	0.132986	5
480060	2	CSM3	0.108696	0.714286	6.57143	0	0.55771	3
480060	3	CSM3	0.108696	0.714286	6.57143	0	0.943007	1
480060	4	CSM3	0.108696	0.714286	6.57143	0	0.283496	4
480060	5	CSM3	0.108696	0.714286	6.57143	0	0.582802	2
480060	1	ASM1	0.108696	0.714286	6.57143	0	0.1452	5
480060	2	ASM1	0.108696	0.714286	6.57143	0	0.59225	2
480060	3	ASM1	0.108696	0.714286	6.57143	0	0.839675	1
480060	4	ASM1	0.108696	0.714286	6.57143	0	0.366	4
480060	5	ASM1	0.108696	0.714286	6.57143	0	0.556875	3
480060	1	ASM2	0.108696	0.714286	6.57143	0	0.197025	5
480060	2	ASM2	0.108696	0.714286	6.57143	0	0.6541	2
480060	3	ASM2	0.108696	0.714286	6.57143	0	0.876075	1
480060	4	ASM2	0.108696	0.714286	6.57143	0	0.31905	4
480060	5	ASM2	0.108696	0.714286	6.57143	0	0.453825	3
480074	1	CSM2	0.3125	1.25	4	0.5	0.999581	1
480074	2	CSM2	0.3125	1.25	4	0.5	0.237278	5
480074	3	CSM2	0.3125	1.25	4	0.5	0.275425	3
480074	4	CSM2	0.3125	1.25	4	0.5	0.714806	2
480074	5	CSM2	0.3125	1.25	4	0.5	0.272911	4
480074	1	CSM1	0.3125	1.25	4	0.5	0.998336	1
480074	2	CSM1	0.3125	1.25	4	0.5	0.245792	5
480074	3	CSM1	0.3125	1.25	4	0.5	0.270978	4
480074	4	CSM1	0.3125	1.25	4	0.5	0.706247	2
480074	5	CSM1	0.3125	1.25	4	0.5	0.278647	3
480074	1	CSM3	0.3125	1.25	4	0.5	0.999991	1
480074	2	CSM3	0.3125	1.25	4	0.5	0.266013	4
480074	3	CSM3	0.3125	1.25	4	0.5	0.266888	3
480074	4	CSM3	0.3125	1.25	4	0.5	0.716434	2
480074	5	CSM3	0.3125	1.25	4	0.5	0.250673	5
480074	1	ASM1	0.3125	1.25	4	0.5	0.9997	1
480074	2	ASM1	0.3125	1.25	4	0.5	0.21795	5
480074	3	ASM1	0.3125	1.25	4	0.5	0.326475	4
480074	4	ASM1	0.3125	1.25	4	0.5	0.609875	2
480074	5	ASM1	0.3125	1.25	4	0.5	0.345975	3
480074	1	ASM2	0.3125	1.25	4	0.5	0.950375	1
480074	2	ASM2	0.3125	1.25	4	0.5	0.360525	3
480074	3	ASM2	0.3125	1.25	4	0.5	0.2259	5
480074	4	ASM2	0.3125	1.25	4	0.5	0.628025	2
480074	5	ASM2	0.3125	1.25	4	0.5	0.33525	4
480629	1	CSM2	0.434783	1	2.3	0.234043	0.977104	1
480629	2	CSM2	0.434783	1	2.3	0.234043	0.567932	4
480629	3	CSM2	0.434783	1	2.3	0.234043	0.32803	9
480629	4	CSM2	0.434783	1	2.3	0.234043	0.592201	3
480629	5	CSM2	0.434783	1	2.3	0.234043	0.149412	10
480629	6	CSM2	0.434783	1	2.3	0.234043	0.48252	5
480629	7	CSM2	0.434783	1	2.3	0.234043	0.652006	2
480629	8	CSM2	0.434783	1	2.3	0.234043	0.373726	8
480629	9	CSM2	0.434783	1	2.3	0.234043	0.41269	7
480629	10	CSM2	0.434783	1	2.3	0.234043	0.464379	6
480629	1	CSM1	0.434783	1	2.3	0.234043	0.968989	1
480629	2	CSM1	0.434783	1	2.3	0.234043	0.565207	4
480629	3	CSM1	0.434783	1	2.3	0.234043	0.340778	9
480629	4	CSM1	0.434783	1	2.3	0.234043	0.582711	3
480629	5	CSM1	0.434783	1	2.3	0.234043	0.160443	10
480629	6	CSM1	0.434783	1	2.3	0.234043	0.462295	6
480629	7	CSM1	0.434783	1	2.3	0.234043	0.644752	2
480629	8	CSM1	0.434783	1	2.3	0.234043	0.388138	8
480629	9	CSM1	0.434783	1	2.3	0.234043	0.420806	7
480629	10	CSM1	0.434783	1	2.3	0.234043	0.46588	5
480629	1	CSM3	0.434783	1	2.3	0.234043	0.982484	1
480629	2	CSM3	0.434783	1	2.3	0.234043	0.521683	5
480629	3	CSM3	0.434783	1	2.3	0.234043	0.285012	9
480629	4	CSM3	0.434783	1	2.3	0.234043	0.594576	4
480629	5	CSM3	0.434783	1	2.3	0.234043	0.0387229	10
480629	6	CSM3	0.434783	1	2.3	0.234043	0.825051	2
480629	7	CSM3	0.434783	1	2.3	0.234043	0.633983	3
480629	8	CSM3	0.434783	1	2.3	0.234043	0.319759	8
480629	9	CSM3	0.434783	1	2.3	0.234043	0.384346	7
480629	10	CSM3	0.434783	1	2.3	0.234043	0.414384	6
480629	1	ASM1	0.434783	1	2.3	0.234043	0.988622	1
480629	2	ASM1	0.434783	1	2.3	0.234043	0.426722	6
480629	3	ASM1	0.434783	1	2.3	0.234043	0.403989	7
480629	4	ASM1	0.434783	1	2.3	0.234043	0.834878	2
480629	5	ASM1	0.434783	1	2.3	0.234043	0.433233	5
480629	6	ASM1	0.434783	1	2.3	0.234043	0.3337	8
480629	7	ASM1	0.434783	1	2.3	0.234043	0.585311	3
480629	8	ASM1	0.434783	1	2.3	0.234043	0.4363	4
480629	9	ASM1	0.434783	1	2.3	0.234043	0.317722	9
480629	10	ASM1	0.434783	1	2.3	0.234043	0.2397	10
480629	1	ASM2	0.434783	1	2.3	0.234043
480629	2	ASM2	0.434783	1	2.3	0.234043
480629	3	ASM2	0.434783	1	2.3	0.234043
480629	4	ASM2	0.434783	1	2.3	0.234043
480629	5	ASM2	0.434783	1	2.3	0.234043
480629	6	ASM2	0.434783	1	2.3	0.234043
480629	7	ASM2	0.434783	1	2.3	0.234043
480629	8	ASM2	0.434783	1	2.3	0.234043
480629	9	ASM2	0.434783	1	2.3	0.234043
480629	10	ASM2	0.434783	1	2.3	0.234043
480666	1	CSM2	0.644444	0.674419	1.04651	0.306122	0.852753	4
480666	2	CSM2	0.644444	0.674419	1.04651	0.306122	0.666967	8
480666	3	CSM2	0.644444	0.674419	1.04651	0.306122	0.536718	13
480666	4	CSM2	0.644444	0.674419	1.04651	0.306122	0.554824	12
480666	5	CSM2	0.644444	0.674419	1.04651	0.306122	0.294916	25
480666	6	CSM2	0.644444	0.674419	1.04651	0.306122	0.569704	11
480666	7	CSM2	0.644444	0.674419	1.04651	0.306122	0.21541	27
480666	8	CSM2	0.644444	0.674419	1.04651	0.306122	0.103012	29
480666	9	CSM2	0.644444	0.674419	1.04651	0.306122	0.348704	22
480666	10	CSM2	0.644444	0.674419	1.04651	0.306122	0.471944	15
480666	11	CSM2	0.644444	0.674419	1.04651	0.306122	0.379861	19
480666	12	CSM2	0.644444	0.674419	1.04651	0.306122	0.385588	18
480666	13	CSM2	0.644444	0.674419	1.04651	0.306122	0.729749	5
480666	14	CSM2	0.644444	0.674419	1.04651	0.306122	0.860991	3
480666	15	CSM2	0.644444	0.674419	1.04651	0.306122	0.340724	23
480666	16	CSM2	0.644444	0.674419	1.04651	0.306122	0.687369	6
480666	17	CSM2	0.644444	0.674419	1.04651	0.306122	0.363586	21
480666	18	CSM2	0.644444	0.674419	1.04651	0.306122	0.373851	20
480666	19	CSM2	0.644444	0.674419	1.04651	0.306122	0.23049	26
480666	20	CSM2	0.644444	0.674419	1.04651	0.306122	0.944897	1
480666	21	CSM2	0.644444	0.674419	1.04651	0.306122	0.873002	2
480666	22	CSM2	0.644444	0.674419	1.04651	0.306122	0.321559	24
480666	23	CSM2	0.644444	0.674419	1.04651	0.306122	0.391613	16
480666	24	CSM2	0.644444	0.674419	1.04651	0.306122	0.484841	14
480666	25	CSM2	0.644444	0.674419	1.04651	0.306122	0.639958	9
480666	26	CSM2	0.644444	0.674419	1.04651	0.306122	0.389955	17
480666	27	CSM2	0.644444	0.674419	1.04651	0.306122	0.20779	28
480666	28	CSM2	0.644444	0.674419	1.04651	0.306122	0.667896	7
480666	29	CSM2	0.644444	0.674419	1.04651	0.306122	0.611328	10
480666	1	CSM1	0.644444	0.674419	1.04651	0.306122	0.852463	4
480666	2	CSM1	0.644444	0.674419	1.04651	0.306122	0.665973	8
480666	3	CSM1	0.644444	0.674419	1.04651	0.306122	0.537653	13
480666	4	CSM1	0.644444	0.674419	1.04651	0.306122	0.553365	12
480666	5	CSM1	0.644444	0.674419	1.04651	0.306122	0.296135	25
480666	6	CSM1	0.644444	0.674419	1.04651	0.306122	0.568781	11
480666	7	CSM1	0.644444	0.674419	1.04651	0.306122	0.218079	27
480666	8	CSM1	0.644444	0.674419	1.04651	0.306122	0.10651	29
480666	9	CSM1	0.644444	0.674419	1.04651	0.306122	0.348222	22
480666	10	CSM1	0.644444	0.674419	1.04651	0.306122	0.47313	15
480666	11	CSM1	0.644444	0.674419	1.04651	0.306122	0.380743	18
480666	12	CSM1	0.644444	0.674419	1.04651	0.306122	0.385187	17
480666	13	CSM1	0.644444	0.674419	1.04651	0.306122	0.734024	5
480666	14	CSM1	0.644444	0.674419	1.04651	0.306122	0.860151	3
480666	15	CSM1	0.644444	0.674419	1.04651	0.306122	0.345094	23
480666	16	CSM1	0.644444	0.674419	1.04651	0.306122	0.687064	6
480666	17	CSM1	0.644444	0.674419	1.04651	0.306122	0.364257	21
480666	18	CSM1	0.644444	0.674419	1.04651	0.306122	0.373802	20
480666	19	CSM1	0.644444	0.674419	1.04651	0.306122	0.23179	26
480666	20	CSM1	0.644444	0.674419	1.04651	0.306122	0.945006	1
480666	21	CSM1	0.644444	0.674419	1.04651	0.306122	0.869022	2
480666	22	CSM1	0.644444	0.674419	1.04651	0.306122	0.320766	24
480666	23	CSM1	0.644444	0.674419	1.04651	0.306122	0.390183	16
480666	24	CSM1	0.644444	0.674419	1.04651	0.306122	0.48231	14
480666	25	CSM1	0.644444	0.674419	1.04651	0.306122	0.639443	9
480666	26	CSM1	0.644444	0.674419	1.04651	0.306122	0.379119	19
480666	27	CSM1	0.644444	0.674419	1.04651	0.306122	0.209282	28
480666	28	CSM1	0.644444	0.674419	1.04651	0.306122	0.669417	7
480666	29	CSM1	0.644444	0.674419	1.04651	0.306122	0.613029	10
480666	1	CSM3	0.644444	0.674419	1.04651	0.306122	0.846723	4
480666	2	CSM3	0.644444	0.674419	1.04651	0.306122	0.653726	8
480666	3	CSM3	0.644444	0.674419	1.04651	0.306122	0.518849	14
480666	4	CSM3	0.644444	0.674419	1.04651	0.306122	0.53989	13
480666	5	CSM3	0.644444	0.674419	1.04651	0.306122	0.277169	25
480666	6	CSM3	0.644444	0.674419	1.04651	0.306122	0.567606	12
480666	7	CSM3	0.644444	0.674419	1.04651	0.306122	0.192439	27
480666	8	CSM3	0.644444	0.674419	1.04651	0.306122	0.0962584	29
480666	9	CSM3	0.644444	0.674419	1.04651	0.306122	0.332464	23
480666	10	CSM3	0.644444	0.674419	1.04651	0.306122	0.457841	16
480666	11	CSM3	0.644444	0.674419	1.04651	0.306122	0.355323	21
480666	12	CSM3	0.644444	0.674419	1.04651	0.306122	0.378074	18
480666	13	CSM3	0.644444	0.674419	1.04651	0.306122	0.732614	5
480666	14	CSM3	0.644444	0.674419	1.04651	0.306122	0.852513	3
480666	15	CSM3	0.644444	0.674419	1.04651	0.306122	0.327954	24
480666	16	CSM3	0.644444	0.674419	1.04651	0.306122	0.676819	6
480666	17	CSM3	0.644444	0.674419	1.04651	0.306122	0.352014	22
480666	18	CSM3	0.644444	0.674419	1.04651	0.306122	0.365421	20
480666	19	CSM3	0.644444	0.674419	1.04651	0.306122	0.21952	26
480666	20	CSM3	0.644444	0.674419	1.04651	0.306122	0.931486	1
480666	21	CSM3	0.644444	0.674419	1.04651	0.306122	0.87086	2
480666	22	CSM3	0.644444	0.674419	1.04651	0.306122	0.406921	17
480666	23	CSM3	0.644444	0.674419	1.04651	0.306122	0.374761	19
480666	24	CSM3	0.644444	0.674419	1.04651	0.306122	0.469732	15
480666	25	CSM3	0.644444	0.674419	1.04651	0.306122	0.633479	9
480666	26	CSM3	0.644444	0.674419	1.04651	0.306122	0.607056	10
480666	27	CSM3	0.644444	0.674419	1.04651	0.306122	0.191103	28
480666	28	CSM3	0.644444	0.674419	1.04651	0.306122	0.665711	7
480666	29	CSM3	0.644444	0.674419	1.04651	0.306122	0.605672	11
480666	1	ASM1	0.644444	0.674419	1.04651	0.306122	0.867782	3
480666	2	ASM1	0.644444	0.674419	1.04651	0.306122	0.638425	8
480666	3	ASM1	0.644444	0.674419	1.04651	0.306122	0.490871	14
480666	4	ASM1	0.644444	0.674419	1.04651	0.306122	0.516421	13
480666	5	ASM1	0.644444	0.674419	1.04651	0.306122	0.212136	25
480666	6	ASM1	0.644444	0.674419	1.04651	0.306122	0.628514	10
480666	7	ASM1	0.644444	0.674419	1.04651	0.306122	0.134179	28
480666	8	ASM1	0.644444	0.674419	1.04651	0.306122	0.089275	29
480666	9	ASM1	0.644444	0.674419	1.04651	0.306122	0.251514	24
480666	10	ASM1	0.644444	0.674419	1.04651	0.306122	0.432868	17
480666	11	ASM1	0.644444	0.674419	1.04651	0.306122	0.293968	23
480666	12	ASM1	0.644444	0.674419	1.04651	0.306122	0.363289	21
480666	13	ASM1	0.644444	0.674419	1.04651	0.306122	0.847989	5
480666	14	ASM1	0.644444	0.674419	1.04651	0.306122	0.858279	4
480666	15	ASM1	0.644444	0.674419	1.04651	0.306122	0.394932	19
480666	16	ASM1	0.644444	0.674419	1.04651	0.306122	0.661725	7
480666	17	ASM1	0.644444	0.674419	1.04651	0.306122	0.461639	16
480666	18	ASM1	0.644444	0.674419	1.04651	0.306122	0.316157	22
480666	19	ASM1	0.644444	0.674419	1.04651	0.306122	0.387189	20
480666	20	ASM1	0.644444	0.674419	1.04651	0.306122	0.949357	1
480666	21	ASM1	0.644444	0.674419	1.04651	0.306122	0.891543	2
480666	22	ASM1	0.644444	0.674419	1.04651	0.306122	0.463111	15
480666	23	ASM1	0.644444	0.674419	1.04651	0.306122	0.190796	26
480666	24	ASM1	0.644444	0.674419	1.04651	0.306122	0.405868	18
480666	25	ASM1	0.644444	0.674419	1.04651	0.306122	0.592575	11
480666	26	ASM1	0.644444	0.674419	1.04651	0.306122	0.817654	6
480666	27	ASM1	0.644444	0.674419	1.04651	0.306122	0.155243	27
480666	28	ASM1	0.644444	0.674419	1.04651	0.306122	0.637054	9
480666	29	ASM1	0.644444	0.674419	1.04651	0.306122	0.549521	12
480666	1	ASM2	0.644444	0.674419	1.04651	0.306122
480666	2	ASM2	0.644444	0.674419	1.04651	0.306122
480666	3	ASM2	0.644444	0.674419	1.04651	0.306122
480666	4	ASM2	0.644444	0.674419	1.04651	0.306122
480666	5	ASM2	0.644444	0.674419	1.04651	0.306122
480666	6	ASM2	0.644444	0.674419	1.04651	0.306122
480666	7	ASM2	0.644444	0.674419	1.04651	0.306122
480666	8	ASM2	0.644444	0.674419	1.04651	0.306122
480666	9	ASM2	0.644444	0.674419	1.04651	0.306122
480666	10	ASM2	0.644444	0.674419	1.04651	0.306122
480666	11	ASM2	0.644444	0.674419	1.04651	0.306122
480666	12	ASM2	0.644444	0.674419	1.04651	0.306122
480666	13	ASM2	0.644444	0.674419	1.04651	0.306122
480666	14	ASM2	0.644444	0.674419	1.04651	0.306122
480666	15	ASM2	0.644444	0.674419	1.04651	0.306122
480666	16	ASM2	0.644444	0.674419	1.04651	0.306122
480666	17	ASM2	0.644444	0.674419	1.04651	0.306122
480666	18	ASM2	0.644444	0.674419	1.04651	0.306122
480666	19	ASM2	0.644444	0.674419	1.04651	0.306122
480666	20	ASM2	0.644444	0.674419	1.04651	0.306122
480666	21	ASM2	0.644444	0.674419	1.04651	0.306122
480666	22	ASM2	0.644444	0.674419	1.04651	0.306122
480666	23	ASM2	0.644444	0.674419	1.04651	0.306122
480666	24	ASM2	0.644444	0.674419	1.04651	0.306122
480666	25	ASM2	0.644444	0.674419	1.04651	0.306122
480666	26	ASM2	0.644444	0.674419	1.04651	0.306122
480666	27	ASM2	0.644444	0.674419	1.04651	0.306122
480666	28	ASM2	0.644444	0.674419	1.04651	0.306122
480666	29	ASM2	0.644444	0.674419	1.04651	0.306122
480706	1	CSM2	0.625	1	1.6	0.105263	0.0978111	5
480706	2	CSM2	0.625	1	1.6	0.105263	0.285206	4
480706	3	CSM2	0.625	1	1.6	0.105263	0.813414	2
480706	4	CSM2	0.625	1	1.6	0.105263	0.930636	1
480706	5	CSM2	0.625	1	1.6	0.105263	0.372933	3
480706	1	CSM1	0.625	1	1.6	0.105263	0.102778	5
480706	2	CSM1	0.625	1	1.6	0.105263	0.301528	4
480706	3	CSM1	0.625	1	1.6	0.105263	0.819722	2
480706	4	CSM1	0.625	1	1.6	0.105263	0.915	1
480706	5	CSM1	0.625	1	1.6	0.105263	0.360972	3
480706	1	CSM3	0.625	1	1.6	0.105263	0.0981318	5
480706	2	CSM3	0.625	1	1.6	0.105263	0.282463	4
480706	3	CSM3	0.625	1	1.6	0.105263	0.813307	2
480706	4	CSM3	0.625	1	1.6	0.105263	0.934651	1
480706	5	CSM3	0.625	1	1.6	0.105263	0.371448	3
480706	1	ASM1	0.625	1	1.6	0.105263	0.171325	4
480706	2	ASM1	0.625	1	1.6	0.105263	0.140325	5
480706	3	ASM1	0.625	1	1.6	0.105263	0.822	2
480706	4	ASM1	0.625	1	1.6	0.105263	0.9243	1
480706	5	ASM1	0.625	1	1.6	0.105263	0.442075	3
480706	1	ASM2	0.625	1	1.6	0.105263	0.20625	5
480706	2	ASM2	0.625	1	1.6	0.105263	0.279425	4
480706	3	ASM2	0.625	1	1.6	0.105263	0.896325	1
480706	4	ASM2	0.625	1	1.6	0.105263	0.6592	2
480706	5	ASM2	0.625	1	1.6	0.105263	0.45885	3
480804	1	CSM2	0.315789	0.857143	2.71429	0.657895	0.0389111	6
480804	2	CSM2	0.315789	0.857143	2.71429	0.657895	0.613231	2
480804	3	CSM2	0.315789	0.857143	2.71429	0.657895	0.803453	1
480804	4	CSM2	0.315789	0.857143	2.71429	0.657895	0.589642	3
480804	5	CSM2	0.315789	0.857143	2.71429	0.657895	0.4029	5
480804	6	CSM2	0.315789	0.857143	2.71429	0.657895	0.551862	4
480804	1	CSM1	0.315789	0.857143	2.71429	0.657895	0.06824	6
480804	2	CSM1	0.315789	0.857143	2.71429	0.657895	0.621536	2
480804	3	CSM1	0.315789	0.857143	2.71429	0.657895	0.771482	1
480804	4	CSM1	0.315789	0.857143	2.71429	0.657895	0.580413	3
480804	5	CSM1	0.315789	0.857143	2.71429	0.657895	0.423478	5
480804	6	CSM1	0.315789	0.857143	2.71429	0.657895	0.534851	4
480804	1	CSM3	0.315789	0.857143	2.71429	0.657895	0.0270206	6
480804	2	CSM3	0.315789	0.857143	2.71429	0.657895	0.591255	4
480804	3	CSM3	0.315789	0.857143	2.71429	0.657895	0.76675	1
480804	4	CSM3	0.315789	0.857143	2.71429	0.657895	0.616224	2
480804	5	CSM3	0.315789	0.857143	2.71429	0.657895	0.394642	5
480804	6	CSM3	0.315789	0.857143	2.71429	0.657895	0.604109	3
480804	1	ASM1	0.315789	0.857143	2.71429	0.657895	0.0055	6
480804	2	ASM1	0.315789	0.857143	2.71429	0.657895	0.69168	2
480804	3	ASM1	0.315789	0.857143	2.71429	0.657895	0.69968	1
480804	4	ASM1	0.315789	0.857143	2.71429	0.657895	0.54454	4
480804	5	ASM1	0.315789	0.857143	2.71429	0.657895	0.57792	3
480804	6	ASM1	0.315789	0.857143	2.71429	0.657895	0.48052	5
480804	1	ASM2	0.315789	0.857143	2.71429	0.657895	0.05608	6
480804	2	ASM2	0.315789	0.857143	2.71429	0.657895	0.72222	1
480804	3	ASM2	0.315789	0.857143	2.71429	0.657895	0.49174	5
480804	4	ASM2	0.315789	0.857143	2.71429	0.657895	0.6253	2
480804	5	ASM2	0.315789	0.857143	2.71429	0.657895	0.518	4
480804	6	ASM2	0.315789	0.857143	2.71429	0.657895	0.58662	3
480931	1	CSM2	0.461538	0.857143	1.85714	0.296296	0.674591	1
480931	2	CSM2	0.461538	0.857143	1.85714	0.296296	0.4167	5
480931	3	CSM2	0.461538	0.857143	1.85714	0.296296	0.459651	4
480931	4	CSM2	0.461538	0.857143	1.85714	0.296296	0.55064	3
480931	5	CSM2	0.461538	0.857143	1.85714	0.296296	0.296918	6
480931	6	CSM2	0.461538	0.857143	1.85714	0.296296	0.6015	2
480931	1	CSM1	0.461538	0.857143	1.85714	0.296296	0.663636	1
480931	2	CSM1	0.461538	0.857143	1.85714	0.296296	0.42372	5
480931	3	CSM1	0.461538	0.857143	1.85714	0.296296	0.459929	4
480931	4	CSM1	0.461538	0.857143	1.85714	0.296296	0.551284	3
480931	5	CSM1	0.461538	0.857143	1.85714	0.296296	0.316593	6
480931	6	CSM1	0.461538	0.857143	1.85714	0.296296	0.584838	2
480931	1	CSM3	0.461538	0.857143	1.85714	0.296296	0.684016	1
480931	2	CSM3	0.461538	0.857143	1.85714	0.296296	0.400045	5
480931	3	CSM3	0.461538	0.857143	1.85714	0.296296	0.466596	4
480931	4	CSM3	0.461538	0.857143	1.85714	0.296296	0.563138	3
480931	5	CSM3	0.461538	0.857143	1.85714	0.296296	0.251966	6
480931	6	CSM3	0.461538	0.857143	1.85714	0.296296	0.634239	2
480931	1	ASM1	0.461538	0.857143	1.85714	0.296296	0.49348	3
480931	2	ASM1	0.461538	0.857143	1.85714	0.296296	0.3955	6
480931	3	ASM1	0.461538	0.857143	1.85714	0.296296	0.64376	2
480931	4	ASM1	0.461538	0.857143	1.85714	0.296296	0.66196	1
480931	5	ASM1	0.461538	0.857143	1.85714	0.296296	0.40894	4
480931	6	ASM1	0.461538	0.857143	1.85714	0.296296	0.39638	5
480931	1	ASM2	0.461538	0.857143	1.85714	0.296296
480931	2	ASM2	0.461538	0.857143	1.85714	0.296296
480931	3	ASM2	0.461538	0.857143	1.85714	0.296296
480931	4	ASM2	0.461538	0.857143	1.85714	0.296296
480931	5	ASM2	0.461538	0.857143	1.85714	0.296296
480931	6	ASM2	0.461538	0.857143	1.85714	0.296296
480935	1	CSM2	0.625	1	1.6	0	0.30165	4
480935	2	CSM2	0.625	1	1.6	0	0.0685833	5
480935	3	CSM2	0.625	1	1.6	0	0.664319	2
480935	4	CSM2	0.625	1	1.6	0	0.902375	1
480935	5	CSM2	0.625	1	1.6	0	0.563072	3
480935	1	CSM1	0.625	1	1.6	0	0.331528	4
480935	2	CSM1	0.625	1	1.6	0	0.157778	5
480935	3	CSM1	0.625	1	1.6	0	0.687361	2
480935	4	CSM1	0.625	1	1.6	0	0.801528	1
480935	5	CSM1	0.625	1	1.6	0	0.521806	3
480935	1	CSM3	0.625	1	1.6	0	0.306754	4
480935	2	CSM3	0.625	1	1.6	0	0.0777744	5
480935	3	CSM3	0.625	1	1.6	0	0.651824	2
480935	4	CSM3	0.625	1	1.6	0	0.894316	1
480935	5	CSM3	0.625	1	1.6	0	0.569332	3
480935	1	ASM1	0.625	1	1.6	0	0.289575	4
480935	2	ASM1	0.625	1	1.6	0	0.27715	5
480935	3	ASM1	0.625	1	1.6	0	0.54165	3
480935	4	ASM1	0.625	1	1.6	0	0.821925	1
480935	5	ASM1	0.625	1	1.6	0	0.5696	2
480935	1	ASM2	0.625	1	1.6	0	0.27505	5
480935	2	ASM2	0.625	1	1.6	0	0.347425	4
480935	3	ASM2	0.625	1	1.6	0	0.4968	3
480935	4	ASM2	0.625	1	1.6	0	0.768925	1
480935	5	ASM2	0.625	1	1.6	0	0.61185	2
480967	1	CSM2	0.433333	0.356164	0.821918	0.013245	0.186046	24
480967	2	CSM2	0.433333	0.356164	0.821918	0.013245	0.579318	11
480967	3	CSM2	0.433333	0.356164	0.821918	0.013245	0.092472	26
480967	4	CSM2	0.433333	0.356164	0.821918	0.013245	0.521745	15
480967	5	CSM2	0.433333	0.356164	0.821918	0.013245	0.856648	2
480967	6	CSM2	0.433333	0.356164	0.821918	0.013245	0.261088	22
480967	7	CSM2	0.433333	0.356164	0.821918	0.013245	0.605069	9
480967	8	CSM2	0.433333	0.356164	0.821918	0.013245	0.0978564	25
480967	9	CSM2	0.433333	0.356164	0.821918	0.013245	0.756379	4
480967	10	CSM2	0.433333	0.356164	0.821918	0.013245	0.332269	19
480967	11	CSM2	0.433333	0.356164	0.821918	0.013245	0.386367	18
480967	12	CSM2	0.433333	0.356164	0.821918	0.013245	0.627156	8
480967	13	CSM2	0.433333	0.356164	0.821918	0.013245	0.823022	3
480967	14	CSM2	0.433333	0.356164	0.821918	0.013245	0.715604	5
480967	15	CSM2	0.433333	0.356164	0.821918	0.013245	0.438894	17
480967	16	CSM2	0.433333	0.356164	0.821918	0.013245	0.633093	7
480967	17	CSM2	0.433333	0.356164	0.821918	0.013245	0.462825	16
480967	18	CSM2	0.433333	0.356164	0.821918	0.013245	0.888501	1
480967	19	CSM2	0.433333	0.356164	0.821918	0.013245	0.270524	20
480967	20	CSM2	0.433333	0.356164	0.821918	0.013245	0.713782	6
480967	21	CSM2	0.433333	0.356164	0.821918	0.013245	0.568887	13
480967	22	CSM2	0.433333	0.356164	0.821918	0.013245	0.588989	10
480967	23	CSM2	0.433333	0.356164	0.821918	0.013245	0.575547	12
480967	24	CSM2	0.433333	0.356164	0.821918	0.013245	0.268066	21
480967	25	CSM2	0.433333	0.356164	0.821918	0.013245	0.194765	23
480967	26	CSM2	0.433333	0.356164	0.821918	0.013245	0.55509	14
480967	1	CSM1	0.433333	0.356164	0.821918	0.013245	0.186586	24
480967	2	CSM1	0.433333	0.356164	0.821918	0.013245	0.578751	11
480967	3	CSM1	0.433333	0.356164	0.821918	0.013245	0.0930907	26
480967	4	CSM1	0.433333	0.356164	0.821918	0.013245	0.523416	15
480967	5	CSM1	0.433333	0.356164	0.821918	0.013245	0.85498	2
480967	6	CSM1	0.433333	0.356164	0.821918	0.013245	0.264757	22
480967	7	CSM1	0.433333	0.356164	0.821918	0.013245	0.605842	9
480967	8	CSM1	0.433333	0.356164	0.821918	0.013245	0.100517	25
480967	9	CSM1	0.433333	0.356164	0.821918	0.013245	0.757213	4
480967	10	CSM1	0.433333	0.356164	0.821918	0.013245	0.336004	19
480967	11	CSM1	0.433333	0.356164	0.821918	0.013245	0.386632	18
480967	12	CSM1	0.433333	0.356164	0.821918	0.013245	0.625984	8
480967	13	CSM1	0.433333	0.356164	0.821918	0.013245	0.824522	3
480967	14	CSM1	0.433333	0.356164	0.821918	0.013245	0.718146	5
480967	15	CSM1	0.433333	0.356164	0.821918	0.013245	0.439823	17
480967	16	CSM1	0.433333	0.356164	0.821918	0.013245	0.632035	7
480967	17	CSM1	0.433333	0.356164	0.821918	0.013245	0.462221	16
480967	18	CSM1	0.433333	0.356164	0.821918	0.013245	0.88493	1
480967	19	CSM1	0.433333	0.356164	0.821918	0.013245	0.269409	20
480967	20	CSM1	0.433333	0.356164	0.821918	0.013245	0.711721	6
480967	21	CSM1	0.433333	0.356164	0.821918	0.013245	0.566169	13
480967	22	CSM1	0.433333	0.356164	0.821918	0.013245	0.589757	10
480967	23	CSM1	0.433333	0.356164	0.821918	0.013245	0.570321	12
480967	24	CSM1	0.433333	0.356164	0.821918	0.013245	0.267653	21
480967	25	CSM1	0.433333	0.356164	0.821918	0.013245	0.195356	23
480967	26	CSM1	0.433333	0.356164	0.821918	0.013245	0.554161	14
480967	1	CSM3	0.433333	0.356164	0.821918	0.013245	0.205532	24
480967	2	CSM3	0.433333	0.356164	0.821918	0.013245	0.596744	10
480967	3	CSM3	0.433333	0.356164	0.821918	0.013245	0.0895922	25
480967	4	CSM3	0.433333	0.356164	0.821918	0.013245	0.513366	16
480967	5	CSM3	0.433333	0.356164	0.821918	0.013245	0.866454	2
480967	6	CSM3	0.433333	0.356164	0.821918	0.013245	0.225264	22
480967	7	CSM3	0.433333	0.356164	0.821918	0.013245	0.607633	8
480967	8	CSM3	0.433333	0.356164	0.821918	0.013245	0.0854675	26
480967	9	CSM3	0.433333	0.356164	0.821918	0.013245	0.75789	4
480967	10	CSM3	0.433333	0.356164	0.821918	0.013245	0.271197	21
480967	11	CSM3	0.433333	0.356164	0.821918	0.013245	0.415981	18
480967	12	CSM3	0.433333	0.356164	0.821918	0.013245	0.606983	9
480967	13	CSM3	0.433333	0.356164	0.821918	0.013245	0.743664	5
480967	14	CSM3	0.433333	0.356164	0.821918	0.013245	0.760846	3
480967	15	CSM3	0.433333	0.356164	0.821918	0.013245	0.456663	17
480967	16	CSM3	0.433333	0.356164	0.821918	0.013245	0.66859	7
480967	17	CSM3	0.433333	0.356164	0.821918	0.013245	0.517337	15
480967	18	CSM3	0.433333	0.356164	0.821918	0.013245	0.932548	1
480967	19	CSM3	0.433333	0.356164	0.821918	0.013245	0.308968	19
480967	20	CSM3	0.433333	0.356164	0.821918	0.013245	0.684452	6
480967	21	CSM3	0.433333	0.356164	0.821918	0.013245	0.521265	14
480967	22	CSM3	0.433333	0.356164	0.821918	0.013245	0.552017	12
480967	23	CSM3	0.433333	0.356164	0.821918	0.013245	0.53435	13
480967	24	CSM3	0.433333	0.356164	0.821918	0.013245	0.282167	20
480967	25	CSM3	0.433333	0.356164	0.821918	0.013245	0.206552	23
480967	26	CSM3	0.433333	0.356164	0.821918	0.013245	0.588479	11
480967	1	ASM1	0.433333	0.356164	0.821918	0.013245	0.169204	24
480967	2	ASM1	0.433333	0.356164	0.821918	0.013245	0.531144	14
480967	3	ASM1	0.433333	0.356164	0.821918	0.013245	0.069252	25
480967	4	ASM1	0.433333	0.356164	0.821918	0.013245	0.425536	17
480967	5	ASM1	0.433333	0.356164	0.821918	0.013245	0.808164	2
480967	6	ASM1	0.433333	0.356164	0.821918	0.013245	0.194848	23
480967	7	ASM1	0.433333	0.356164	0.821918	0.013245	0.564304	12
480967	8	ASM1	0.433333	0.356164	0.821918	0.013245	0.066896	26
480967	9	ASM1	0.433333	0.356164	0.821918	0.013245	0.704532	7
480967	10	ASM1	0.433333	0.356164	0.821918	0.013245	0.233096	21
480967	11	ASM1	0.433333	0.356164	0.821918	0.013245	0.360548	18
480967	12	ASM1	0.433333	0.356164	0.821918	0.013245	0.574608	11
480967	13	ASM1	0.433333	0.356164	0.821918	0.013245	0.740224	6
480967	14	ASM1	0.433333	0.356164	0.821918	0.013245	0.800544	3
480967	15	ASM1	0.433333	0.356164	0.821918	0.013245	0.479252	16
480967	16	ASM1	0.433333	0.356164	0.821918	0.013245	0.781388	5
480967	17	ASM1	0.433333	0.356164	0.821918	0.013245	0.500336	15
480967	18	ASM1	0.433333	0.356164	0.821918	0.013245	0.940428	1
480967	19	ASM1	0.433333	0.356164	0.821918	0.013245	0.281496	20
480967	20	ASM1	0.433333	0.356164	0.821918	0.013245	0.788404	4
480967	21	ASM1	0.433333	0.356164	0.821918	0.013245	0.544392	13
480967	22	ASM1	0.433333	0.356164	0.821918	0.013245	0.660896	8
480967	23	ASM1	0.433333	0.356164	0.821918	0.013245	0.644644	9
480967	24	ASM1	0.433333	0.356164	0.821918	0.013245	0.29304	19
480967	25	ASM1	0.433333	0.356164	0.821918	0.013245	0.207888	22
480967	26	ASM1	0.433333	0.356164	0.821918	0.013245	0.634244	10
480967	1	ASM2	0.433333	0.356164	0.821918	0.013245
480967	2	ASM2	0.433333	0.356164	0.821918	0.013245
480967	3	ASM2	0.433333	0.356164	0.821918	0.013245
480967	4	ASM2	0.433333	0.356164	0.821918	0.013245
480967	5	ASM2	0.433333	0.356164	0.821918	0.013245
480967	6	ASM2	0.433333	0.356164	0.821918	0.013245
480967	7	ASM2	0.433333	0.356164	0.821918	0.013245
480967	8	ASM2	0.433333	0.356164	0.821918	0.013245
480967	9	ASM2	0.433333	0.356164	0.821918	0.013245
480967	10	ASM2	0.433333	0.356164	0.821918	0.013245
480967	11	ASM2	0.433333	0.356164	0.821918	0.013245
480967	12	ASM2	0.433333	0.356164	0.821918	0.013245
480967	13	ASM2	0.433333	0.356164	0.821918	0.013245
480967	14	ASM2	0.433333	0.356164	0.821918	0.013245
480967	15	ASM2	0.433333	0.356164	0.821918	0.013245
480967	16	ASM2	0.433333	0.356164	0.821918	0.013245
480967	17	ASM2	0.433333	0.356164	0.821918	0.013245
480967	18	ASM2	0.433333	0.356164	0.821918	0.013245
480967	19	ASM2	0.433333	0.356164	0.821918	0.013245
480967	20	ASM2	0.433333	0.356164	0.821918	0.013245
480967	21	ASM2	0.433333	0.356164	0.821918	0.013245
480967	22	ASM2	0.433333	0.356164	0.821918	0.013245
480967	23	ASM2	0.433333	0.356164	0.821918	0.013245
480967	24	ASM2	0.433333	0.356164	0.821918	0.013245
480967	25	ASM2	0.433333	0.356164	0.821918	0.013245
480967	26	ASM2	0.433333	0.356164	0.821918	0.013245
481147	1	CSM2	0.8	1.33333	1.66667	0.1	0.986974	1
481147	2	CSM2	0.8	1.33333	1.66667	0.1	0.0951222	4
481147	3	CSM2	0.8	1.33333	1.66667	0.1	0.586622	2
481147	4	CSM2	0.8	1.33333	1.66667	0.1	0.331281	3
481147	1	CSM1	0.8	1.33333	1.66667	0.1	0.907959	1
481147	2	CSM1	0.8	1.33333	1.66667	0.1	0.171133	4
481147	3	CSM1	0.8	1.33333	1.66667	0.1	0.555696	2
481147	4	CSM1	0.8	1.33333	1.66667	0.1	0.365211	3
481147	1	CSM3	0.8	1.33333	1.66667	0.1	0.999089	1
481147	2	CSM3	0.8	1.33333	1.66667	0.1	0.0762961	4
481147	3	CSM3	0.8	1.33333	1.66667	0.1	0.606427	2
481147	4	CSM3	0.8	1.33333	1.66667	0.1	0.318188	3
481147	1	ASM1	0.8	1.33333	1.66667	0.1	0.9927	1
481147	2	ASM1	0.8	1.33333	1.66667	0.1	0.0143667	4
481147	3	ASM1	0.8	1.33333	1.66667	0.1	0.502333	2
481147	4	ASM1	0.8	1.33333	1.66667	0.1	0.4906	3
481147	1	ASM2	0.8	1.33333	1.66667	0.1	0.940333	1
481147	2	ASM2	0.8	1.33333	1.66667	0.1	0.253933	4
481147	3	ASM2	0.8	1.33333	1.66667	0.1	0.487033	2
481147	4	ASM2	0.8	1.33333	1.66667	0.1	0.318767	3
481150	1	CSM2	0.275	0.611111	2.22222	0	0.255251	9
481150	2	CSM2	0.275	0.611111	2.22222	0	0.743191	3
481150	3	CSM2	0.275	0.611111	2.22222	0	0.259079	8
481150	4	CSM2	0.275	0.611111	2.22222	0	0.62945	5
481150	5	CSM2	0.275	0.611111	2.22222	0	0.440642	7
481150	6	CSM2	0.275	0.611111	2.22222	0	0.0149556	11
481150	7	CSM2	0.275	0.611111	2.22222	0	0.664184	4
481150	8	CSM2	0.275	0.611111	2.22222	0	0.150672	10
481150	9	CSM2	0.275	0.611111	2.22222	0	0.450657	6
481150	10	CSM2	0.275	0.611111	2.22222	0	0.892563	2
481150	11	CSM2	0.275	0.611111	2.22222	0	0.999354	1
481150	1	CSM1	0.275	0.611111	2.22222	0	0.255722	9
481150	2	CSM1	0.275	0.611111	2.22222	0	0.743389	3
481150	3	CSM1	0.275	0.611111	2.22222	0	0.259167	8
481150	4	CSM1	0.275	0.611111	2.22222	0	0.630833	5
481150	5	CSM1	0.275	0.611111	2.22222	0	0.442833	7
481150	6	CSM1	0.275	0.611111	2.22222	0	0.0166111	11
481150	7	CSM1	0.275	0.611111	2.22222	0	0.660278	4
481150	8	CSM1	0.275	0.611111	2.22222	0	0.149889	10
481150	9	CSM1	0.275	0.611111	2.22222	0	0.448667	6
481150	10	CSM1	0.275	0.611111	2.22222	0	0.893389	2
481150	11	CSM1	0.275	0.611111	2.22222	0	0.999222	1
481150	1	CSM3	0.275	0.611111	2.22222	0	0.255952	9
481150	2	CSM3	0.275	0.611111	2.22222	0	0.746824	3
481150	3	CSM3	0.275	0.611111	2.22222	0	0.258663	8
481150	4	CSM3	0.275	0.611111	2.22222	0	0.636351	5
481150	5	CSM3	0.275	0.611111	2.22222	0	0.438691	7
481150	6	CSM3	0.275	0.611111	2.22222	0	0.0141902	11
481150	7	CSM3	0.275	0.611111	2.22222	0	0.669062	4
481150	8	CSM3	0.275	0.611111	2.22222	0	0.140772	10
481150	9	CSM3	0.275	0.611111	2.22222	0	0.44762	6
481150	10	CSM3	0.275	0.611111	2.22222	0	0.895206	2
481150	11	CSM3	0.275	0.611111	2.22222	0	0.996669	1
481150	1	ASM1	0.275	0.611111	2.22222	0	0.30113	8
481150	2	ASM1	0.275	0.611111	2.22222	0	0.69703	4
481150	3	ASM1	0.275	0.611111	2.22222	0	0.19682	9
481150	4	ASM1	0.275	0.611111	2.22222	0	0.6212	5
481150	5	ASM1	0.275	0.611111	2.22222	0	0.41137	7
481150	6	ASM1	0.275	0.611111	2.22222	0	0.0123	11
481150	7	ASM1	0.275	0.611111	2.22222	0	0.70255	3
481150	8	ASM1	0.275	0.611111	2.22222	0	0.16143	10
481150	9	ASM1	0.275	0.611111	2.22222	0	0.49843	6
481150	10	ASM1	0.275	0.611111	2.22222	0	0.89788	2
481150	11	ASM1	0.275	0.611111	2.22222	0	0.99991	1
481150	1	ASM2	0.275	0.611111	2.22222	0	0.26587	9
481150	2	ASM2	0.275	0.611111	2.22222	0	0.59587	4
481150	3	ASM2	0.275	0.611111	2.22222	0	0.37634	8
481150	4	ASM2	0.275	0.611111	2.22222	0	0.63031	3
481150	5	ASM2	0.275	0.611111	2.22222	0	0.402	7
481150	6	ASM2	0.275	0.611111	2.22222	0	0.23841	10
481150	7	ASM2	0.275	0.611111	2.22222	0	0.58501	5
481150	8	ASM2	0.275	0.611111	2.22222	0	0.0862	11
481150	9	ASM2	0.275	0.611111	2.22222	0	0.45175	6
481150	10	ASM2	0.275	0.611111	2.22222	0	0.86979	2
481150	11	ASM2	0.275	0.611111	2.22222	0	0.99859	1
481159	1	CSM2	0.625	1.25	2	0.0625	0.0121583	5
481159	2	CSM2	0.625	1.25	2	0.0625	0.695889	2
481159	3	CSM2	0.625	1.25	2	0.0625	0.730892	1
481159	4	CSM2	0.625	1.25	2	0.0625	0.571919	3
481159	5	CSM2	0.625	1.25	2	0.0625	0.489142	4
481159	1	CSM1	0.625	1.25	2	0.0625	0.0139278	5
481159	2	CSM1	0.625	1.25	2	0.0625	0.700044	2
481159	3	CSM1	0.625	1.25	2	0.0625	0.740522	1
481159	4	CSM1	0.625	1.25	2	0.0625	0.563786	3
481159	5	CSM1	0.625	1.25	2	0.0625	0.481719	4
481159	1	CSM3	0.625	1.25	2	0.0625	0.000529766	5
481159	2	CSM3	0.625	1.25	2	0.0625	0.729227	2
481159	3	CSM3	0.625	1.25	2	0.0625	0.767962	1
481159	4	CSM3	0.625	1.25	2	0.0625	0.541048	3
481159	5	CSM3	0.625	1.25	2	0.0625	0.461234	4
481159	1	ASM1	0.625	1.25	2	0.0625	0.041175	5
481159	2	ASM1	0.625	1.25	2	0.0625	0.6817	2
481159	3	ASM1	0.625	1.25	2	0.0625	0.6988	1
481159	4	ASM1	0.625	1.25	2	0.0625	0.528825	4
481159	5	ASM1	0.625	1.25	2	0.0625	0.549475	3
481159	1	ASM2	0.625	1.25	2	0.0625	0.5016	3
481159	2	ASM2	0.625	1.25	2	0.0625	0.8435	1
481159	3	ASM2	0.625	1.25	2	0.0625	0.234475	4
481159	4	ASM2	0.625	1.25	2	0.0625	0.73465	2
481159	5	ASM2	0.625	1.25	2	0.0625	0.185725	5
481163	1	CSM2	0.8	1.14286	1.42857	0.2	0.997335	1
481163	2	CSM2	0.8	1.14286	1.42857	0.2	0.367481	6
481163	3	CSM2	0.8	1.14286	1.42857	0.2	0.00081746	8
481163	4	CSM2	0.8	1.14286	1.42857	0.2	0.410997	5
481163	5	CSM2	0.8	1.14286	1.42857	0.2	0.740048	2
481163	6	CSM2	0.8	1.14286	1.42857	0.2	0.475357	4
481163	7	CSM2	0.8	1.14286	1.42857	0.2	0.706067	3
481163	8	CSM2	0.8	1.14286	1.42857	0.2	0.301898	7
481163	1	CSM1	0.8	1.14286	1.42857	0.2	0.97723	1
481163	2	CSM1	0.8	1.14286	1.42857	0.2	0.382279	6
481163	3	CSM1	0.8	1.14286	1.42857	0.2	0.0120079	8
481163	4	CSM1	0.8	1.14286	1.42857	0.2	0.425875	5
481163	5	CSM1	0.8	1.14286	1.42857	0.2	0.708302	2
481163	6	CSM1	0.8	1.14286	1.42857	0.2	0.486002	4
481163	7	CSM1	0.8	1.14286	1.42857	0.2	0.680603	3
481163	8	CSM1	0.8	1.14286	1.42857	0.2	0.327702	7
481163	1	CSM3	0.8	1.14286	1.42857	0.2	0.999892	1
481163	2	CSM3	0.8	1.14286	1.42857	0.2	0.363425	6
481163	3	CSM3	0.8	1.14286	1.42857	0.2	0.000939738	8
481163	4	CSM3	0.8	1.14286	1.42857	0.2	0.415048	5
481163	5	CSM3	0.8	1.14286	1.42857	0.2	0.75787	2
481163	6	CSM3	0.8	1.14286	1.42857	0.2	0.454511	4
481163	7	CSM3	0.8	1.14286	1.42857	0.2	0.718454	3
481163	8	CSM3	0.8	1.14286	1.42857	0.2	0.289859	7
481163	1	ASM1	0.8	1.14286	1.42857	0.2	0.9989	1
481163	2	ASM1	0.8	1.14286	1.42857	0.2	0.274943	7
481163	3	ASM1	0.8	1.14286	1.42857	0.2	0.000342857	8
481163	4	ASM1	0.8	1.14286	1.42857	0.2	0.720114	2
481163	5	ASM1	0.8	1.14286	1.42857	0.2	0.583871	3
481163	6	ASM1	0.8	1.14286	1.42857	0.2	0.354614	6
481163	7	ASM1	0.8	1.14286	1.42857	0.2	0.582657	4
481163	8	ASM1	0.8	1.14286	1.42857	0.2	0.484571	5
481163	1	ASM2	0.8	1.14286	1.42857	0.2	0.964843	1
481163	2	ASM2	0.8	1.14286	1.42857	0.2	0.420014	5
481163	3	ASM2	0.8	1.14286	1.42857	0.2	0.157771	8
481163	4	ASM2	0.8	1.14286	1.42857	0.2	0.298729	7
481163	5	ASM2	0.8	1.14286	1.42857	0.2	0.637157	3
481163	6	ASM2	0.8	1.14286	1.42857	0.2	0.455914	4
481163	7	ASM2	0.8	1.14286	1.42857	0.2	0.646814	2
481163	8	ASM2	0.8	1.14286	1.42857	0.2	0.418871	6
481193	1	CSM2	0.311111	0.5	1.60714	0.12963	0.994359	1
481193	2	CSM2	0.311111	0.5	1.60714	0.12963	0.432233	7
481193	3	CSM2	0.311111	0.5	1.60714	0.12963	0.379673	9
481193	4	CSM2	0.311111	0.5	1.60714	0.12963	0.167163	13
481193	5	CSM2	0.311111	0.5	1.60714	0.12963	0.103579	14
481193	6	CSM2	0.311111	0.5	1.60714	0.12963	0.786536	3
481193	7	CSM2	0.311111	0.5	1.60714	0.12963	0.830792	2
481193	8	CSM2	0.311111	0.5	1.60714	0.12963	0.743031	4
481193	9	CSM2	0.311111	0.5	1.60714	0.12963	0.325995	11
481193	10	CSM2	0.311111	0.5	1.60714	0.12963	0.497972	6
481193	11	CSM2	0.311111	0.5	1.60714	0.12963	0.376772	10
481193	12	CSM2	0.311111	0.5	1.60714	0.12963	0.738212	5
481193	13	CSM2	0.311111	0.5	1.60714	0.12963	0.405045	8
481193	14	CSM2	0.311111	0.5	1.60714	0.12963	0.218638	12
481193	1	CSM1	0.311111	0.5	1.60714	0.12963	0.993841	1
481193	2	CSM1	0.311111	0.5	1.60714	0.12963	0.428288	7
481193	3	CSM1	0.311111	0.5	1.60714	0.12963	0.381304	9
481193	4	CSM1	0.311111	0.5	1.60714	0.12963	0.167507	13
481193	5	CSM1	0.311111	0.5	1.60714	0.12963	0.107191	14
481193	6	CSM1	0.311111	0.5	1.60714	0.12963	0.78302	3
481193	7	CSM1	0.311111	0.5	1.60714	0.12963	0.827068	2
481193	8	CSM1	0.311111	0.5	1.60714	0.12963	0.73897	4
481193	9	CSM1	0.311111	0.5	1.60714	0.12963	0.329291	11
481193	10	CSM1	0.311111	0.5	1.60714	0.12963	0.497205	6
481193	11	CSM1	0.311111	0.5	1.60714	0.12963	0.379412	10
481193	12	CSM1	0.311111	0.5	1.60714	0.12963	0.738111	5
481193	13	CSM1	0.311111	0.5	1.60714	0.12963	0.405732	8
481193	14	CSM1	0.311111	0.5	1.60714	0.12963	0.223059	12
481193	1	CSM3	0.311111	0.5	1.60714	0.12963	0.994666	1
481193	2	CSM3	0.311111	0.5	1.60714	0.12963	0.448785	7
481193	3	CSM3	0.311111	0.5	1.60714	0.12963	0.384015	9
481193	4	CSM3	0.311111	0.5	1.60714	0.12963	0.1846	13
481193	5	CSM3	0.311111	0.5	1.60714	0.12963	0.0983945	14
481193	6	CSM3	0.311111	0.5	1.60714	0.12963	0.795094	3
481193	7	CSM3	0.311111	0.5	1.60714	0.12963	0.836433	2
481193	8	CSM3	0.311111	0.5	1.60714	0.12963	0.750316	4
481193	9	CSM3	0.311111	0.5	1.60714	0.12963	0.318151	11
481193	10	CSM3	0.311111	0.5	1.60714	0.12963	0.50902	6
481193	11	CSM3	0.311111	0.5	1.60714	0.12963	0.357504	10
481193	12	CSM3	0.311111	0.5	1.60714	0.12963	0.734176	5
481193	13	CSM3	0.311111	0.5	1.60714	0.12963	0.38978	8
481193	14	CSM3	0.311111	0.5	1.60714	0.12963	0.199065	12
481193	1	ASM1	0.311111	0.5	1.60714	0.12963	0.997285	1
481193	2	ASM1	0.311111	0.5	1.60714	0.12963	0.437515	7
481193	3	ASM1	0.311111	0.5	1.60714	0.12963	0.377338	9
481193	4	ASM1	0.311111	0.5	1.60714	0.12963	0.1852	14
481193	5	ASM1	0.311111	0.5	1.60714	0.12963	0.2018	13
481193	6	ASM1	0.311111	0.5	1.60714	0.12963	0.7789	3
481193	7	ASM1	0.311111	0.5	1.60714	0.12963	0.825508	2
481193	8	ASM1	0.311111	0.5	1.60714	0.12963	0.724192	5
481193	9	ASM1	0.311111	0.5	1.60714	0.12963	0.265723	11
481193	10	ASM1	0.311111	0.5	1.60714	0.12963	0.491885	6
481193	11	ASM1	0.311111	0.5	1.60714	0.12963	0.329008	10
481193	12	ASM1	0.311111	0.5	1.60714	0.12963	0.733685	4
481193	13	ASM1	0.311111	0.5	1.60714	0.12963	0.431515	8
481193	14	ASM1	0.311111	0.5	1.60714	0.12963	0.220431	12
481193	1	ASM2	0.311111	0.5	1.60714	0.12963	0.964008	1
481193	2	ASM2	0.311111	0.5	1.60714	0.12963	0.399192	10
481193	3	ASM2	0.311111	0.5	1.60714	0.12963	0.411131	9
481193	4	ASM2	0.311111	0.5	1.60714	0.12963	0.160154	14
481193	5	ASM2	0.311111	0.5	1.60714	0.12963	0.282077	12
481193	6	ASM2	0.311111	0.5	1.60714	0.12963	0.782531	2
481193	7	ASM2	0.311111	0.5	1.60714	0.12963	0.664177	4
481193	8	ASM2	0.311111	0.5	1.60714	0.12963	0.657108	5
481193	9	ASM2	0.311111	0.5	1.60714	0.12963	0.308346	11
481193	10	ASM2	0.311111	0.5	1.60714	0.12963	0.529092	6
481193	11	ASM2	0.311111	0.5	1.60714	0.12963	0.461085	7
481193	12	ASM2	0.311111	0.5	1.60714	0.12963	0.715654	3
481193	13	ASM2	0.311111	0.5	1.60714	0.12963	0.429115	8
481193	14	ASM2	0.311111	0.5	1.60714	0.12963	0.236315	13
481216	1	CSM2	0.277778	1	3.6	0.189189	0.999675	1
481216	2	CSM2	0.277778	1	3.6	0.189189	0.1876	5
481216	3	CSM2	0.277778	1	3.6	0.189189	0.329508	4
481216	4	CSM2	0.277778	1	3.6	0.189189	0.548469	2
481216	5	CSM2	0.277778	1	3.6	0.189189	0.434747	3
481216	1	CSM1	0.277778	1	3.6	0.189189	0.999258	1
481216	2	CSM1	0.277778	1	3.6	0.189189	0.211208	5
481216	3	CSM1	0.277778	1	3.6	0.189189	0.316728	4
481216	4	CSM1	0.277778	1	3.6	0.189189	0.540664	2
481216	5	CSM1	0.277778	1	3.6	0.189189	0.432142	3
481216	1	CSM3	0.277778	1	3.6	0.189189	0.999961	1
481216	2	CSM3	0.277778	1	3.6	0.189189	0.141342	5
481216	3	CSM3	0.277778	1	3.6	0.189189	0.380684	4
481216	4	CSM3	0.277778	1	3.6	0.189189	0.547331	2
481216	5	CSM3	0.277778	1	3.6	0.189189	0.430683	3
481216	1	ASM1	0.277778	1	3.6	0.189189	1	1
481216	2	ASM1	0.277778	1	3.6	0.189189	0.257425	5
481216	3	ASM1	0.277778	1	3.6	0.189189	0.3639	4
481216	4	ASM1	0.277778	1	3.6	0.189189	0.466675	2
481216	5	ASM1	0.277778	1	3.6	0.189189	0.411925	3
481216	1	ASM2	0.277778	1	3.6	0.189189	0.99545	1
481216	2	ASM2	0.277778	1	3.6	0.189189	0.308475	5
481216	3	ASM2	0.277778	1	3.6	0.189189	0.392075	3
481216	4	ASM2	0.277778	1	3.6	0.189189	0.4371	2
481216	5	ASM2	0.277778	1	3.6	0.189189	0.366925	4
481236	1	CSM2	0.666667	1.33333	2	0.333333	0.298	3
481236	2	CSM2	0.666667	1.33333	2	0.333333	0.112833	4
481236	3	CSM2	0.666667	1.33333	2	0.333333	0.911959	1
481236	4	CSM2	0.666667	1.33333	2	0.333333	0.677207	2
481236	1	CSM1	0.666667	1.33333	2	0.333333	0.309359	3
481236	2	CSM1	0.666667	1.33333	2	0.333333	0.148911	4
481236	3	CSM1	0.666667	1.33333	2	0.333333	0.884026	1
481236	4	CSM1	0.666667	1.33333	2	0.333333	0.657704	2
481236	1	CSM3	0.666667	1.33333	2	0.333333	0.338915	3
481236	2	CSM3	0.666667	1.33333	2	0.333333	0.0271193	4
481236	3	CSM3	0.666667	1.33333	2	0.333333	0.931487	1
481236	4	CSM3	0.666667	1.33333	2	0.333333	0.702478	2
481236	1	ASM1	0.666667	1.33333	2	0.333333	0.323133	3
481236	2	ASM1	0.666667	1.33333	2	0.333333	0.113667	4
481236	3	ASM1	0.666667	1.33333	2	0.333333	0.867833	1
481236	4	ASM1	0.666667	1.33333	2	0.333333	0.695467	2
481236	1	ASM2	0.666667	1.33333	2	0.333333	0.556333	2
481236	2	ASM2	0.666667	1.33333	2	0.333333	0.358633	4
481236	3	ASM2	0.666667	1.33333	2	0.333333	0.6128	1
481236	4	ASM2	0.666667	1.33333	2	0.333333	0.4722	3
481323	1	CSM2	0.692308	0.6	0.866667	0	0.803286	1
481323	2	CSM2	0.692308	0.6	0.866667	0	0.534019	4
481323	3	CSM2	0.692308	0.6	0.866667	0	0.214803	9
481323	4	CSM2	0.692308	0.6	0.866667	0	0.765717	2
481323	5	CSM2	0.692308	0.6	0.866667	0	0.434628	6
481323	6	CSM2	0.692308	0.6	0.866667	0	0.362864	7
481323	7	CSM2	0.692308	0.6	0.866667	0	0.226335	8
481323	8	CSM2	0.692308	0.6	0.866667	0	0.705476	3
481323	9	CSM2	0.692308	0.6	0.866667	0	0.452872	5
481323	1	CSM1	0.692308	0.6	0.866667	0	0.791835	1
481323	2	CSM1	0.692308	0.6	0.866667	0	0.529629	4
481323	3	CSM1	0.692308	0.6	0.866667	0	0.225982	9
481323	4	CSM1	0.692308	0.6	0.866667	0	0.748951	2
481323	5	CSM1	0.692308	0.6	0.866667	0	0.441375	6
481323	6	CSM1	0.692308	0.6	0.866667	0	0.375211	7
481323	7	CSM1	0.692308	0.6	0.866667	0	0.239299	8
481323	8	CSM1	0.692308	0.6	0.866667	0	0.694364	3
481323	9	CSM1	0.692308	0.6	0.866667	0	0.453354	5
481323	1	CSM3	0.692308	0.6	0.866667	0	0.80479	1
481323	2	CSM3	0.692308	0.6	0.866667	0	0.536244	4
481323	3	CSM3	0.692308	0.6	0.866667	0	0.215763	9
481323	4	CSM3	0.692308	0.6	0.866667	0	0.768326	2
481323	5	CSM3	0.692308	0.6	0.866667	0	0.434415	6
481323	6	CSM3	0.692308	0.6	0.866667	0	0.356584	7
481323	7	CSM3	0.692308	0.6	0.866667	0	0.223738	8
481323	8	CSM3	0.692308	0.6	0.866667	0	0.705259	3
481323	9	CSM3	0.692308	0.6	0.866667	0	0.454882	5
481323	1	ASM1	0.692308	0.6	0.866667	0	0.7864	2
481323	2	ASM1	0.692308	0.6	0.866667	0	0.411625	6
481323	3	ASM1	0.692308	0.6	0.866667	0	0.150125	9
481323	4	ASM1	0.692308	0.6	0.866667	0	0.767275	3
481323	5	ASM1	0.692308	0.6	0.866667	0	0.4883	5
481323	6	ASM1	0.692308	0.6	0.866667	0	0.536963	4
481323	7	ASM1	0.692308	0.6	0.866667	0	0.295262	7
481323	8	ASM1	0.692308	0.6	0.866667	0	0.817887	1
481323	9	ASM1	0.692308	0.6	0.866667	0	0.246137	8
481323	1	ASM2	0.692308	0.6	0.866667	0	0.736538	2
481323	2	ASM2	0.692308	0.6	0.866667	0	0.448775	4
481323	3	ASM2	0.692308	0.6	0.866667	0	0.282663	9
481323	4	ASM2	0.692308	0.6	0.866667	0	0.391988	7
481323	5	ASM2	0.692308	0.6	0.866667	0	0.35495	8
481323	6	ASM2	0.692308	0.6	0.866667	0	0.592237	3
481323	7	ASM2	0.692308	0.6	0.866667	0	0.400175	6
481323	8	ASM2	0.692308	0.6	0.866667	0	0.413588	5
481323	9	ASM2	0.692308	0.6	0.866667	0	0.878963	1
481378	1	CSM2	0.138298	0.382353	2.76471	0.0618557	0.972765	1
481378	2	CSM2	0.138298	0.382353	2.76471	0.0618557	0.943793	2
481378	3	CSM2	0.138298	0.382353	2.76471	0.0618557	0.512635	7
481378	4	CSM2	0.138298	0.382353	2.76471	0.0618557	0.351845	9
481378	5	CSM2	0.138298	0.382353	2.76471	0.0618557	0.482654	8
481378	6	CSM2	0.138298	0.382353	2.76471	0.0618557	0.714818	4
481378	7	CSM2	0.138298	0.382353	2.76471	0.0618557	0.63537	5
481378	8	CSM2	0.138298	0.382353	2.76471	0.0618557	0.207677	10
481378	9	CSM2	0.138298	0.382353	2.76471	0.0618557	0.0674732	13
481378	10	CSM2	0.138298	0.382353	2.76471	0.0618557	0.729302	3
481378	11	CSM2	0.138298	0.382353	2.76471	0.0618557	0.525968	6
481378	12	CSM2	0.138298	0.382353	2.76471	0.0618557	0.169179	12
481378	13	CSM2	0.138298	0.382353	2.76471	0.0618557	0.186521	11
481378	1	CSM1	0.138298	0.382353	2.76471	0.0618557	0.972764	1
481378	2	CSM1	0.138298	0.382353	2.76471	0.0618557	0.943785	2
481378	3	CSM1	0.138298	0.382353	2.76471	0.0618557	0.51298	7
481378	4	CSM1	0.138298	0.382353	2.76471	0.0618557	0.353216	9
481378	5	CSM1	0.138298	0.382353	2.76471	0.0618557	0.482193	8
481378	6	CSM1	0.138298	0.382353	2.76471	0.0618557	0.713306	4
481378	7	CSM1	0.138298	0.382353	2.76471	0.0618557	0.634177	5
481378	8	CSM1	0.138298	0.382353	2.76471	0.0618557	0.207822	10
481378	9	CSM1	0.138298	0.382353	2.76471	0.0618557	0.0691241	13
481378	10	CSM1	0.138298	0.382353	2.76471	0.0618557	0.727551	3
481378	11	CSM1	0.138298	0.382353	2.76471	0.0618557	0.525605	6
481378	12	CSM1	0.138298	0.382353	2.76471	0.0618557	0.169394	12
481378	13	CSM1	0.138298	0.382353	2.76471	0.0618557	0.188084	11
481378	1	CSM3	0.138298	0.382353	2.76471	0.0618557	0.988387	1
481378	2	CSM3	0.138298	0.382353	2.76471	0.0618557	0.927604	2
481378	3	CSM3	0.138298	0.382353	2.76471	0.0618557	0.503832	8
481378	4	CSM3	0.138298	0.382353	2.76471	0.0618557	0.338993	9
481378	5	CSM3	0.138298	0.382353	2.76471	0.0618557	0.510171	6
481378	6	CSM3	0.138298	0.382353	2.76471	0.0618557	0.724071	4
481378	7	CSM3	0.138298	0.382353	2.76471	0.0618557	0.625985	5
481378	8	CSM3	0.138298	0.382353	2.76471	0.0618557	0.202366	10
481378	9	CSM3	0.138298	0.382353	2.76471	0.0618557	0.0625095	13
481378	10	CSM3	0.138298	0.382353	2.76471	0.0618557	0.749758	3
481378	11	CSM3	0.138298	0.382353	2.76471	0.0618557	0.508526	7
481378	12	CSM3	0.138298	0.382353	2.76471	0.0618557	0.182115	11
481378	13	CSM3	0.138298	0.382353	2.76471	0.0618557	0.175683	12
481378	1	ASM1	0.138298	0.382353	2.76471	0.0618557	0.954425	2
481378	2	ASM1	0.138298	0.382353	2.76471	0.0618557	0.961942	1
481378	3	ASM1	0.138298	0.382353	2.76471	0.0618557	0.458158	8
481378	4	ASM1	0.138298	0.382353	2.76471	0.0618557	0.296875	9
481378	5	ASM1	0.138298	0.382353	2.76471	0.0618557	0.58305	6
481378	6	ASM1	0.138298	0.382353	2.76471	0.0618557	0.680825	4
481378	7	ASM1	0.138298	0.382353	2.76471	0.0618557	0.660833	5
481378	8	ASM1	0.138298	0.382353	2.76471	0.0618557	0.185708	12
481378	9	ASM1	0.138298	0.382353	2.76471	0.0618557	0.0339167	13
481378	10	ASM1	0.138298	0.382353	2.76471	0.0618557	0.732892	3
481378	11	ASM1	0.138298	0.382353	2.76471	0.0618557	0.465067	7
481378	12	ASM1	0.138298	0.382353	2.76471	0.0618557	0.192967	11
481378	13	ASM1	0.138298	0.382353	2.76471	0.0618557	0.293383	10
481378	1	ASM2	0.138298	0.382353	2.76471	0.0618557	0.945042	2
481378	2	ASM2	0.138298	0.382353	2.76471	0.0618557	0.963833	1
481378	3	ASM2	0.138298	0.382353	2.76471	0.0618557	0.507933	7
481378	4	ASM2	0.138298	0.382353	2.76471	0.0618557	0.276742	10
481378	5	ASM2	0.138298	0.382353	2.76471	0.0618557	0.577808	5
481378	6	ASM2	0.138298	0.382353	2.76471	0.0618557	0.717667	3
481378	7	ASM2	0.138298	0.382353	2.76471	0.0618557	0.561658	6
481378	8	ASM2	0.138298	0.382353	2.76471	0.0618557	0.222433	11
481378	9	ASM2	0.138298	0.382353	2.76471	0.0618557	0.0641167	13
481378	10	ASM2	0.138298	0.382353	2.76471	0.0618557	0.683742	4
481378	11	ASM2	0.138298	0.382353	2.76471	0.0618557	0.454933	8
481378	12	ASM2	0.138298	0.382353	2.76471	0.0618557	0.171867	12
481378	13	ASM2	0.138298	0.382353	2.76471	0.0618557	0.35205	9
481551	1	CSM2	0.5	0.875	1.75	0	0.694033	2
481551	2	CSM2	0.5	0.875	1.75	0	0.328517	6
481551	3	CSM2	0.5	0.875	1.75	0	0.617902	3
481551	4	CSM2	0.5	0.875	1.75	0	0.594589	4
481551	5	CSM2	0.5	0.875	1.75	0	0.0639241	7
481551	6	CSM2	0.5	0.875	1.75	0	0.814252	1
481551	7	CSM2	0.5	0.875	1.75	0	0.386783	5
481551	1	CSM1	0.5	0.875	1.75	0	0.680248	2
481551	2	CSM1	0.5	0.875	1.75	0	0.344239	6
481551	3	CSM1	0.5	0.875	1.75	0	0.632141	3
481551	4	CSM1	0.5	0.875	1.75	0	0.60963	4
481551	5	CSM1	0.5	0.875	1.75	0	0.0721148	7
481551	6	CSM1	0.5	0.875	1.75	0	0.773246	1
481551	7	CSM1	0.5	0.875	1.75	0	0.388381	5
481551	1	CSM3	0.5	0.875	1.75	0	0.623178	2
481551	2	CSM3	0.5	0.875	1.75	0	0.239479	6
481551	3	CSM3	0.5	0.875	1.75	0	0.579878	3
481551	4	CSM3	0.5	0.875	1.75	0	0.525692	5
481551	5	CSM3	0.5	0.875	1.75	0	0.224168	7
481551	6	CSM3	0.5	0.875	1.75	0	0.732597	1
481551	7	CSM3	0.5	0.875	1.75	0	0.575008	4
481551	1	ASM1	0.5	0.875	1.75	0	0.747483	3
481551	2	ASM1	0.5	0.875	1.75	0	0.3869	5
481551	3	ASM1	0.5	0.875	1.75	0	0.75405	2
481551	4	ASM1	0.5	0.875	1.75	0	0.784583	1
481551	5	ASM1	0.5	0.875	1.75	0	0.144717	6
481551	6	ASM1	0.5	0.875	1.75	0	0.647183	4
481551	7	ASM1	0.5	0.875	1.75	0	0.0351	7
481551	1	ASM2	0.5	0.875	1.75	0
481551	2	ASM2	0.5	0.875	1.75	0
481551	3	ASM2	0.5	0.875	1.75	0
481551	4	ASM2	0.5	0.875	1.75	0
481551	5	ASM2	0.5	0.875	1.75	0
481551	6	ASM2	0.5	0.875	1.75	0
481551	7	ASM2	0.5	0.875	1.75	0
481588	1	CSM2	0.740741	1	1.35	0.0545455	0.980229	1
481588	2	CSM2	0.740741	1	1.35	0.0545455	0.690107	5
481588	3	CSM2	0.740741	1	1.35	0.0545455	0.307908	14
481588	4	CSM2	0.740741	1	1.35	0.0545455	0.35152	12
481588	5	CSM2	0.740741	1	1.35	0.0545455	0.860671	3
481588	6	CSM2	0.740741	1	1.35	0.0545455	0.15708	16
481588	7	CSM2	0.740741	1	1.35	0.0545455	0.469175	10
481588	8	CSM2	0.740741	1	1.35	0.0545455	0.022834	18
481588	9	CSM2	0.740741	1	1.35	0.0545455	0.649975	6
481588	10	CSM2	0.740741	1	1.35	0.0545455	0.627163	7
481588	11	CSM2	0.740741	1	1.35	0.0545455	0.403724	11
481588	12	CSM2	0.740741	1	1.35	0.0545455	0.618964	8
481588	13	CSM2	0.740741	1	1.35	0.0545455	0.918352	2
481588	14	CSM2	0.740741	1	1.35	0.0545455	0.333148	13
481588	15	CSM2	0.740741	1	1.35	0.0545455	0.854599	4
481588	16	CSM2	0.740741	1	1.35	0.0545455	0.104124	17
481588	17	CSM2	0.740741	1	1.35	0.0545455	0.162458	15
481588	18	CSM2	0.740741	1	1.35	0.0545455
481588	20	CSM2	0.740741	1	1.35	0.0545455	0.487971	9
481588	1	CSM1	0.740741	1	1.35	0.0545455	0.978035	1
481588	2	CSM1	0.740741	1	1.35	0.0545455	0.690414	5
481588	3	CSM1	0.740741	1	1.35	0.0545455	0.313465	14
481588	4	CSM1	0.740741	1	1.35	0.0545455	0.356146	12
481588	5	CSM1	0.740741	1	1.35	0.0545455	0.855954	3
481588	6	CSM1	0.740741	1	1.35	0.0545455	0.161001	16
481588	7	CSM1	0.740741	1	1.35	0.0545455	0.469806	10
481588	8	CSM1	0.740741	1	1.35	0.0545455	0.0293797	18
481588	9	CSM1	0.740741	1	1.35	0.0545455	0.642386	6
481588	10	CSM1	0.740741	1	1.35	0.0545455	0.621469	7
481588	11	CSM1	0.740741	1	1.35	0.0545455	0.39771	11
481588	12	CSM1	0.740741	1	1.35	0.0545455	0.60936	8
481588	13	CSM1	0.740741	1	1.35	0.0545455	0.914671	2
481588	14	CSM1	0.740741	1	1.35	0.0545455	0.340416	13
481588	15	CSM1	0.740741	1	1.35	0.0545455	0.849746	4
481588	16	CSM1	0.740741	1	1.35	0.0545455	0.112242	17
481588	17	CSM1	0.740741	1	1.35	0.0545455	0.169597	15
481588	18	CSM1	0.740741	1	1.35	0.0545455
481588	20	CSM1	0.740741	1	1.35	0.0545455	0.488202	9
481588	1	CSM3	0.740741	1	1.35	0.0545455	0.981898	1
481588	2	CSM3	0.740741	1	1.35	0.0545455	0.689776	5
481588	3	CSM3	0.740741	1	1.35	0.0545455	0.302343	14
481588	4	CSM3	0.740741	1	1.35	0.0545455	0.347637	12
481588	5	CSM3	0.740741	1	1.35	0.0545455	0.863354	3
481588	6	CSM3	0.740741	1	1.35	0.0545455	0.154673	16
481588	7	CSM3	0.740741	1	1.35	0.0545455	0.467228	10
481588	8	CSM3	0.740741	1	1.35	0.0545455	0.0177595	18
481588	9	CSM3	0.740741	1	1.35	0.0545455	0.655381	6
481588	10	CSM3	0.740741	1	1.35	0.0545455	0.632873	7
481588	11	CSM3	0.740741	1	1.35	0.0545455	0.409848	11
481588	12	CSM3	0.740741	1	1.35	0.0545455	0.624041	8
481588	13	CSM3	0.740741	1	1.35	0.0545455	0.92084	2
481588	14	CSM3	0.740741	1	1.35	0.0545455	0.331305	13
481588	15	CSM3	0.740741	1	1.35	0.0545455	0.858017	4
481588	16	CSM3	0.740741	1	1.35	0.0545455	0.100665	17
481588	17	CSM3	0.740741	1	1.35	0.0545455	0.156165	15
481588	18	CSM3	0.740741	1	1.35	0.0545455
481588	20	CSM3	0.740741	1	1.35	0.0545455	0.486195	9
481588	1	ASM1	0.740741	1	1.35	0.0545455	0.969676	1
481588	2	ASM1	0.740741	1	1.35	0.0545455	0.873541	3
481588	3	ASM1	0.740741	1	1.35	0.0545455	0.401965	11
481588	4	ASM1	0.740741	1	1.35	0.0545455	0.494535	8
481588	5	ASM1	0.740741	1	1.35	0.0545455	0.6978	5
481588	6	ASM1	0.740741	1	1.35	0.0545455	0.248818	15
481588	7	ASM1	0.740741	1	1.35	0.0545455	0.685353	6
481588	8	ASM1	0.740741	1	1.35	0.0545455	0.1998	18
481588	9	ASM1	0.740741	1	1.35	0.0545455	0.503135	7
481588	10	ASM1	0.740741	1	1.35	0.0545455	0.3476	13
481588	11	ASM1	0.740741	1	1.35	0.0545455	0.214741	16
481588	12	ASM1	0.740741	1	1.35	0.0545455	0.255088	14
481588	13	ASM1	0.740741	1	1.35	0.0545455	0.898553	2
481588	14	ASM1	0.740741	1	1.35	0.0545455	0.421929	10
481588	15	ASM1	0.740741	1	1.35	0.0545455	0.770376	4
481588	16	ASM1	0.740741	1	1.35	0.0545455	0.213465	17
481588	17	ASM1	0.740741	1	1.35	0.0545455	0.361312	12
481588	18	ASM1	0.740741	1	1.35	0.0545455	0.442276	9
481588	20	ASM1	0.740741	1	1.35	0.0545455
481588	1	ASM2	0.740741	1	1.35	0.0545455	0.956412	1
481588	2	ASM2	0.740741	1	1.35	0.0545455	0.889935	3
481588	3	ASM2	0.740741	1	1.35	0.0545455	0.4924	9
481588	4	ASM2	0.740741	1	1.35	0.0545455	0.514618	7
481588	5	ASM2	0.740741	1	1.35	0.0545455	0.722412	6
481588	6	ASM2	0.740741	1	1.35	0.0545455	0.2921	13
481588	7	ASM2	0.740741	1	1.35	0.0545455	0.747429	4
481588	8	ASM2	0.740741	1	1.35	0.0545455	0.245659	14
481588	9	ASM2	0.740741	1	1.35	0.0545455	0.391118	12
481588	10	ASM2	0.740741	1	1.35	0.0545455	0.193318	16
481588	11	ASM2	0.740741	1	1.35	0.0545455	0.195035	15
481588	12	ASM2	0.740741	1	1.35	0.0545455	0.178676	18
481588	13	ASM2	0.740741	1	1.35	0.0545455	0.917371	2
481588	14	ASM2	0.740741	1	1.35	0.0545455	0.423759	10
481588	15	ASM2	0.740741	1	1.35	0.0545455	0.731671	5
481588	16	ASM2	0.740741	1	1.35	0.0545455	0.188071	17
481588	17	ASM2	0.740741	1	1.35	0.0545455	0.415112	11
481588	18	ASM2	0.740741	1	1.35	0.0545455	0.504353	8
481588	20	ASM2	0.740741	1	1.35	0.0545455
481589	1	CSM2	0.243902	1.11111	4.55556	0	0.465786	7
481589	2	CSM2	0.243902	1.11111	4.55556	0	0.841188	2
481589	3	CSM2	0.243902	1.11111	4.55556	0	0.49366	6
481589	4	CSM2	0.243902	1.11111	4.55556	0	0.863352	1
481589	5	CSM2	0.243902	1.11111	4.55556	0	0.00129383	10
481589	6	CSM2	0.243902	1.11111	4.55556	0	0.175015	9
481589	7	CSM2	0.243902	1.11111	4.55556	0	0.538152	5
481589	8	CSM2	0.243902	1.11111	4.55556	0	0.630959	4
481589	9	CSM2	0.243902	1.11111	4.55556	0	0.225453	8
481589	10	CSM2	0.243902	1.11111	4.55556	0	0.765141	3
481589	1	CSM1	0.243902	1.11111	4.55556	0	0.468485	7
481589	2	CSM1	0.243902	1.11111	4.55556	0	0.836849	2
481589	3	CSM1	0.243902	1.11111	4.55556	0	0.497195	6
481589	4	CSM1	0.243902	1.11111	4.55556	0	0.856927	1
481589	5	CSM1	0.243902	1.11111	4.55556	0	0.00185679	10
481589	6	CSM1	0.243902	1.11111	4.55556	0	0.17588	9
481589	7	CSM1	0.243902	1.11111	4.55556	0	0.535896	5
481589	8	CSM1	0.243902	1.11111	4.55556	0	0.632956	4
481589	9	CSM1	0.243902	1.11111	4.55556	0	0.229756	8
481589	10	CSM1	0.243902	1.11111	4.55556	0	0.764199	3
481589	1	CSM3	0.243902	1.11111	4.55556	0	0.458481	7
481589	2	CSM3	0.243902	1.11111	4.55556	0	0.85125	2
481589	3	CSM3	0.243902	1.11111	4.55556	0	0.482801	6
481589	4	CSM3	0.243902	1.11111	4.55556	0	0.86848	1
481589	5	CSM3	0.243902	1.11111	4.55556	0	0.000324188	10
481589	6	CSM3	0.243902	1.11111	4.55556	0	0.182338	9
481589	7	CSM3	0.243902	1.11111	4.55556	0	0.556091	5
481589	8	CSM3	0.243902	1.11111	4.55556	0	0.617805	4
481589	9	CSM3	0.243902	1.11111	4.55556	0	0.214632	8
481589	10	CSM3	0.243902	1.11111	4.55556	0	0.767797	3
481589	1	ASM1	0.243902	1.11111	4.55556	0	0.4739	6
481589	2	ASM1	0.243902	1.11111	4.55556	0	0.886311	1
481589	3	ASM1	0.243902	1.11111	4.55556	0	0.544667	5
481589	4	ASM1	0.243902	1.11111	4.55556	0	0.858111	2
481589	5	ASM1	0.243902	1.11111	4.55556	0	0.0214778	10
481589	6	ASM1	0.243902	1.11111	4.55556	0	0.209556	9
481589	7	ASM1	0.243902	1.11111	4.55556	0	0.446344	7
481589	8	ASM1	0.243902	1.11111	4.55556	0	0.611678	4
481589	9	ASM1	0.243902	1.11111	4.55556	0	0.2348	8
481589	10	ASM1	0.243902	1.11111	4.55556	0	0.713144	3
481589	1	ASM2	0.243902	1.11111	4.55556	0
481589	2	ASM2	0.243902	1.11111	4.55556	0
481589	3	ASM2	0.243902	1.11111	4.55556	0
481589	4	ASM2	0.243902	1.11111	4.55556	0
481589	5	ASM2	0.243902	1.11111	4.55556	0
481589	6	ASM2	0.243902	1.11111	4.55556	0
481589	7	ASM2	0.243902	1.11111	4.55556	0
481589	8	ASM2	0.243902	1.11111	4.55556	0
481589	9	ASM2	0.243902	1.11111	4.55556	0
481589	10	ASM2	0.243902	1.11111	4.55556	0
481731	1	CSM2	0.428571	1	2.33333	0	0.612833	3
481731	2	CSM2	0.428571	1	2.33333	0	0.174173	6
481731	3	CSM2	0.428571	1	2.33333	0	0.766756	2
481731	4	CSM2	0.428571	1	2.33333	0	0.181071	5
481731	5	CSM2	0.428571	1	2.33333	0	0.398618	4
481731	6	CSM2	0.428571	1	2.33333	0	0.866549	1
481731	1	CSM1	0.428571	1	2.33333	0	0.614104	3
481731	2	CSM1	0.428571	1	2.33333	0	0.178416	6
481731	3	CSM1	0.428571	1	2.33333	0	0.76016	2
481731	4	CSM1	0.428571	1	2.33333	0	0.186173	5
481731	5	CSM1	0.428571	1	2.33333	0	0.402858	4
481731	6	CSM1	0.428571	1	2.33333	0	0.858289	1
481731	1	CSM3	0.428571	1	2.33333	0	0.598131	3
481731	2	CSM3	0.428571	1	2.33333	0	0.187118	5
481731	3	CSM3	0.428571	1	2.33333	0	0.77791	2
481731	4	CSM3	0.428571	1	2.33333	0	0.158324	6
481731	5	CSM3	0.428571	1	2.33333	0	0.390721	4
481731	6	CSM3	0.428571	1	2.33333	0	0.887796	1
481731	1	ASM1	0.428571	1	2.33333	0	0.67694	3
481731	2	ASM1	0.428571	1	2.33333	0	0.16488	6
481731	3	ASM1	0.428571	1	2.33333	0	0.7426	2
481731	4	ASM1	0.428571	1	2.33333	0	0.22934	5
481731	5	ASM1	0.428571	1	2.33333	0	0.27898	4
481731	6	ASM1	0.428571	1	2.33333	0	0.90736	1
481731	1	ASM2	0.428571	1	2.33333	0	0.51908	4
481731	2	ASM2	0.428571	1	2.33333	0	0.15718	6
481731	3	ASM2	0.428571	1	2.33333	0	0.6473	2
481731	4	ASM2	0.428571	1	2.33333	0	0.23886	5
481731	5	ASM2	0.428571	1	2.33333	0	0.5549	3
481731	6	ASM2	0.428571	1	2.33333	0	0.88278	1
481733	1	CSM2	0.333333	0.666667	2	0.230769	0.980548	1
481733	2	CSM2	0.333333	0.666667	2	0.230769	0.682211	2
481733	3	CSM2	0.333333	0.666667	2	0.230769	3.7037e-06	4
481733	4	CSM2	0.333333	0.666667	2	0.230769	0.337237	3
481733	1	CSM1	0.333333	0.666667	2	0.230769	0.976259	1
481733	2	CSM1	0.333333	0.666667	2	0.230769	0.683963	2
481733	3	CSM1	0.333333	0.666667	2	0.230769	3.7037e-06	4
481733	4	CSM1	0.333333	0.666667	2	0.230769	0.339774	3
481733	1	CSM3	0.333333	0.666667	2	0.230769	0.984759	1
481733	2	CSM3	0.333333	0.666667	2	0.230769	0.680373	2
481733	3	CSM3	0.333333	0.666667	2	0.230769	5.33326e-06	4
481733	4	CSM3	0.333333	0.666667	2	0.230769	0.334862	3
481733	1	ASM1	0.333333	0.666667	2	0.230769	0.979767	1
481733	2	ASM1	0.333333	0.666667	2	0.230769	0.6551	2
481733	3	ASM1	0.333333	0.666667	2	0.230769	6.66667e-05	4
481733	4	ASM1	0.333333	0.666667	2	0.230769	0.365067	3
481733	1	ASM2	0.333333	0.666667	2	0.230769	0.959833	1
481733	2	ASM2	0.333333	0.666667	2	0.230769	0.666167	2
481733	3	ASM2	0.333333	0.666667	2	0.230769	0.000966667	4
[truncated: 2,931 more rows]

## Sheet: datadictionary_SUCRA_rank
Variable name	Description	Values
pmid	Unique identifier for each network	473552 - 501434
treatment	Treatment number representing each treatment in a network	1-45
model	Description of model fitted	CSM1 CSM2 CSM3 ASM1 ASM2
ratio_tx_studies	Ratio of the number of treatments to the number of studies	0-1
ratio_tx_comparisons	Ratio of the number of treatments to the number of unique direct comparisons	Number >=0
ratio_studies_comparisons	Ratio of the number of studies to the number of unique direct comparisons	Number >=0
prop_rare	Proportion of treatment arms in a network with fewer than 10 events	0-1
sucra	Surface Under the Cumulative RAnking curve (SUCRA) value	0-1
rank	Rank based on SUCRA value or p-score	1-45
